# Supplementary material for: RNA-Seq Reveals Enhanced Sugar Metabolism in Streptococcus mutans Co-cultured with Candida albicans within Mixed-Species Biofilms
Source: Front Microbiol. 2017 Jun 8;8:1036. doi: 10.3389/fmicb.2017.01036 (PMC5462986; doi:10.3389/fmicb.2017.01036)
Supplement: Supplementary file 2 [file Data_Sheet_2.xlsx]

## Sheet: author information
RNA-Seq reveals enhanced sugar metabolism in Streptococcus mutans co-cultured with Candida albicans within mixed-species biofilms
Jinzhi Hea,b,*, Dongyeop Kimb,*, Xuedong Zhoua, Sang-Joon Ahnc, Robert Burnec, Vincent P. Richardsd , Hyun Koob,#
aState Key Laboratory of Oral Diseases, Department of Endodontics, West China Hospital of Stomatology, Sichuan University, Chengdu, China bBiofilm Research Labs, Levy Center for Oral Health, Department of Orthodontics, School of Dental Medicine, University of Pennsylvania, Philadelphia, PA, USA cDepartment of Oral Biology, College of Dentistry, University of Florida, FL, USA dDepartment of Biolog…
* These authors contribute equally as co-first author.
#Address correspondence to Hyun Koo, koohy@upenn.edu

## Sheet: Table S1
Table S1: Different expressed genes by all three statistical methods
gene_ID	gene-name	FDR_deseq	log2_FC(deseq)	FDR_edger	log2_FC (edger)	FDR_limma	log2_FC (limma)	Prot_ID	product-gb2table.pl-ua159.gbk	Gene Fuction Lookup	Functional category	Product Description .PATRIC.	GO biological process	GO cellular component	GO molecular function
SMU_2167	NA	0.00116617	-1.16128	8.15e-101	-1.18323	4.14e-08	-1.18323	YP_004853792_1	50S ribosomal protein L2	Ribosomal protein L2	0	NA	translation;	large ribosomal subunit;	structural constituent of ribosome; transferase activity; rRNA binding;
SMU_2166	NA	0.000190154	-1.23715	5.87e-67	-1.25908	3.24e-08	-1.25908	YP_004853793_1	50S ribosomal protein L23	Ribosomal protein L23	0	NA	translation;	ribosome;	structural constituent of ribosome; rRNA binding; nucleotide binding;
SMU_317	NA	0.0413206	-0.725237	2.31e-25	-0.747194	3.24e-07	-0.747194	NP_720772_1	2,3,4,5-tetrahydropyridine-2,6-dicarboxylate N-acetyltransferase	tetrahydrodipicolinate succinylase	Amino acid biosynthesis; Aspartate family	2,3,4,5-tetrahydropyridine-2,6-dicarboxylate N-acetyltransferase (EC 2.3.1.89)	lysine biosynthetic process via diaminopimelate; diaminopimelate biosynthetic process;	NA	tetrahydrodipicolinate N-acetyltransferase activity;
SMU_438c	NA	2.34e-06	-1.64579	1.11e-144	-1.66741	3.47e-08	-1.66741	NP_720883_1	(R)-2-hydroxyglutaryl-CoA dehydratase activator-like protein	(R)-2-hydroxyglutaryl-CoA dehydratase activator-related protein	Amino acid biosynthesis; Glutamate family	Activator of (R)-2-hydroxyglutaryl-CoA dehydratase	NA	NA	NA
SMU_365	gltA	0.0471575	0.757232	1.87e-47	0.735578	1.73e-07	0.735578	NP_720817_1	glutamate synthase	glutamate synthase, large subunit	Amino acid biosynthesis; Glutamate family	Glutamate synthase [NADPH] large chain (EC 1.4.1.13)	glutamate biosynthetic process; oxidation-reduction process;	NA	glutamate synthase (NADPH) activity;
SMU_913	NA	0.000491886	-1.17858	6.6e-138	-1.20053	2.13e-08	-1.20053	NP_721315_1	glutamate dehydrogenase	NADP-specific glutamate dehydrogenase	Amino acid biosynthesis; Glutamate family	NADP-specific glutamate dehydrogenase (EC 1.4.1.4)	cellular amino acid metabolic process; oxidation-reduction process;	NA	oxidoreductase activity, acting on the CH-NH2 group of donors, NAD or NADP as acceptor;
SMU_157	cysE	0.000817936	-1.09686	6.5e-41	-1.11892	4.41e-08	-1.11892	NP_720627_1	serine acetyltransferase	serine O-acetyltransferase	Amino acid biosynthesis; Pyruvate family ;; Central intermediary metabolism; Sulfur metabolism	Serine acetyltransferase (EC 2.3.1.30)	cysteine biosynthetic process from serine;	cytoplasm;	serine O-acetyltransferase activity;
SMU_1082	glyA	0.0254961	-0.773275	1.1e-22	-0.79521	9.72e-08	-0.79521	NP_721474_1	serine hydroxymethyltransferase	serine hydroxymethyltransferase	Amino acid biosynthesis; Serine family	Serine hydroxymethyltransferase (EC 2.1.2.1)	tetrahydrofolate interconversion; methylation; glycine biosynthetic process from serine;	cytoplasm;	pyridoxal phosphate binding; methyltransferase activity; glycine hydroxymethyltransferase activity;
SMU_1827	NA	5.55e-06	1.47303	4.15e-72	1.45124	7.77e-08	1.45124	NP_722145_1	biotin biosynthesis protein	biotin biosynthesis protein	Biosynthesis of cofactors, prosthetic groups, and carriers; Biotin	Substrate-specific component BioY of biotin ECF transporter	biotin transport;	plasma membrane;	biotin transporter activity;
SMU_947	dfrA	0.000111162	-1.27095	3.25e-57	-1.29264	1.62e-07	-1.29264	NP_721345_1	dihydrofolate reductase	dihydrofolate reductase	Biosynthesis of cofactors, prosthetic groups, and carriers; Folic acid	Dihydrofolate reductase (EC 1.5.1.3)	tetrahydrofolate biosynthetic process; oxidation-reduction process; nucleotide biosynthetic process; one-carbon metabolic process; glycine biosynthetic process;	NA	dihydrofolate reductase activity; NADP binding;
SMU_839	fol	0.0138769	0.844379	8.17e-30	0.823101	1.91e-07	0.823101	NP_721249_1	folyl-polyglutamate synthetase	folyl-polyglutamate synthetase/ dihydrofolate synthase	Biosynthesis of cofactors, prosthetic groups, and carriers; Folic acid	Dihydrofolate synthase (EC 6.3.2.12) / Folylpolyglutamate synthase (EC 6.3.2.17)	tetrahydrofolylpolyglutamate biosynthetic process;	NA	tetrahydrofolylpolyglutamate synthase activity; ATP binding;
SMU_320	NA	0.000863609	-1.15211	8.74e-50	-1.17515	7.52e-08	-1.17515	NP_720774_1	5-formyltetrahydrofolate cyclo-ligase	probable 5-formyltetrahydrofolate cyclo-ligase	Biosynthesis of cofactors, prosthetic groups, and carriers; Folic acid	5-formyltetrahydrofolate cyclo-ligase (EC 6.3.3.2)	metabolic process;	NA	5-formyltetrahydrofolate cyclo-ligase activity;
SMU_1296	NA	2.01e-05	-1.49545	6.02e-65	-1.51564	7.94e-08	-1.51564	NP_721667_1	S-transferase	glutathione S-transferase	Biosynthesis of cofactors, prosthetic groups, and carriers; Glutathione and analogs	Glutathione S-transferase, Streptococcal type (EC 2.5.1.18)	metabolic process;	NA	transferase activity;
SMU_1430	cobQ	0.0178192	-0.812885	8.62e-24	-0.834741	9.18e-08	-0.834741	NP_721788_1	cobyric acid synthase CobQ	cobyric acid synthase	Biosynthesis of cofactors, prosthetic groups, and carriers; Heme and porphyrin	Putative amidotransferase similar to cobyric acid synthase	cobalamin biosynthetic process;	NA	catalytic activity;
SMU_1084	hemK	0.00278694	-0.992699	3.74e-52	-1.01387	2.9e-08	-1.01387	NP_721476_1	N5-glutamine S-adenosyl-L-methionine-dependent methyltransferase	protoporphyrinogen oxidase	Biosynthesis of cofactors, prosthetic groups, and carriers; Heme and porphyrin	Protein-N(5)-glutamine methyltransferase PrmC, methylates polypeptide chain release factors RF1 and RF2	peptidyl-glutamine methylation;	NA	protein-glutamine N-methyltransferase activity; nucleic acid binding;
SMU_841	NA	0.025106	-0.774417	3.35e-20	-0.795911	2.67e-07	-0.795911	NP_721251_1	aminotransferase	aminotransferase, class V; possible cysteine desulphurase	Biosynthesis of cofactors, prosthetic groups, and carriers; Other	Cysteine desulfurase (EC 2.8.1.7)	metabolic process;	NA	pyridoxal phosphate binding; transaminase activity;
SMU_181	NA	0.00350463	1.0539	3.05e-75	1.03196	1.64e-07	1.03196	NP_720650_1	mevalonate kinase	mevalonate kinase	Biosynthesis of cofactors, prosthetic groups, and carriers; Other	Mevalonate kinase (EC 2.7.1.36)	phosphorylation; isoprenoid biosynthetic process;	cytoplasm;	mevalonate kinase activity; ATP binding;
SMU_1045c	NA	0.0494	-0.701309	1.59e-24	-0.723341	7.1e-07	-0.723341	NP_721438_1	inorganic polyphosphate/ATP-NAD kinase	NAD(+) kinase (ATP-NAD kinase)	Biosynthesis of cofactors, prosthetic groups, and carriers; Pyridine nucleotides	NAD kinase (EC 2.7.1.23)	NADP biosynthetic process; NAD metabolic process; phosphorylation;	cytoplasm;	metal ion binding; ATP binding; NAD+ kinase activity;
SMU_954	NA	1.19e-08	-2.05673	1.18e-131	-2.07449	4.14e-08	-2.07449	NP_721352_1	pyridoxamine kinase	pyridoxal kinase	Biosynthesis of cofactors, prosthetic groups, and carriers; Pyridoxine biosynthesis	Pyridoxal kinase (EC 2.7.1.35)	pyridoxal 5-phosphate salvage; phosphorylation;	NA	metal ion binding; ATP binding; pyridoxal kinase activity;
SMU_603	murF	0.00519377	1.01502	4.32e-93	0.993205	3.61e-08	0.993205	NP_721035_1	UDP-N-acetylmuramoylalanyl-D-glutamyl-2,6- diaminopimelate-D-alanyl-D-alanyl ligase pentapeptide synthase	D-Ala-D-Ala adding enzyme; UDP-N-acetylmuramoylalanyl-D-glutamyl-2,6-diaminopimelate-D-alanyl-D-alanyl ligase (UDP-N-acetylmuramyl pentapeptide synthase)	Cell envelope; Biosynthesis and degradation of murein sacculus and peptidoglycan	UDP-N-acetylmuramoylalanyl-D-glutamyl-2,6-diaminopimelate--D-alanyl-D-alanine ligase (EC 6.3.2.10)	cell cycle; regulation of cell shape; cell wall organization; cell division; peptidoglycan biosynthetic process;	cytoplasm;	UDP-N-acetylmuramoylalanyl-D-glutamyl-2,6-diaminopimelate-D-alanyl-D-alanine ligase activity; ATP binding; UDP-N-acetylmuramoyl-tripeptide-D-alanyl-D-alanine ligase activity;
SMU_1572	murZ	0.0297878	-0.782122	2.58e-77	-0.803769	3.09e-08	-0.803769	NP_721911_1	UDP-N-acetylglucosamine 1-carboxyvinyltransferase	UDP-N-acetylglucosamine 1-carboxyvinyltransferase	Cell envelope; Biosynthesis and degradation of murein sacculus and peptidoglycan	UDP-N-acetylglucosamine 1-carboxyvinyltransferase (EC 2.5.1.7)	cell cycle; regulation of cell shape; cell wall organization; cell division; UDP-N-acetylgalactosamine biosynthetic process; peptidoglycan biosynthetic process;	cytoplasm;	UDP-N-acetylglucosamine 1-carboxyvinyltransferase activity;
SMU_1429	murC2	0.00599255	-0.921864	6.78e-31	-0.943838	2.18e-08	-0.943838	NP_721787_1	UDP-N-acetylmuramyl tripeptide synthetase MurC	UDP-N-acetylmuramyl tripeptide synthetase	Cell envelope; Biosynthesis and degradation of murein sacculus and peptidoglycan	proposed amino acid ligase found clustered with an amidotransferase	biosynthetic process;	NA	ATP binding;
SMU_246	rgpG	8.66e-05	-1.30172	6.84e-78	-1.32332	1.87e-08	-1.32332	NP_720710_1	glycosyl transferase N-acetylglucosaminyltransferase RgpG	polysaccharide biosynthesis protein, glycosyl transferase family 4	Cell envelope; Biosynthesis and degradation of surface polysaccharides and lipopolysaccharides	Undecaprenyl-phosphate N-acetylglucosaminyl 1-phosphate transferase (EC 2.7.8.-)	metabolic process;	integral component of membrane;	transferase activity, transferring glycosyl groups; phospho-N-acetylmuramoyl-pentapeptide-transferase activity;
SMU_609	NA	1.19e-05	1.47799	1.02e-188	1.45633	6.68e-09	1.45633	NP_721041_1	40K cell wall protein	cell wall protein precursor	Cell envelope; Other	surface antigen-related protein	NA	membrane; extracellular region;	NA
SMU_228	NA	0.0159091	-0.843986	2.9e-31	-0.865844	3.44e-07	-0.865844	NP_720694_1	alkaline-shock protein-like protein	alkaline-shock protein homolog	Cellular processes; Adaptations to atypical conditions	FIG001802: Putative alkaline-shock protein	DNA repair; regulation of transcription, DNA-templated;	Ino80 complex;	NA
SMU_669c	NA	0.0138172	-0.845213	4.51e-27	-0.866911	3.08e-07	-0.866911	NP_721097_1	glutaredoxin	glutaredoxin	Cellular processes; Adaptations to atypical conditions	Glutaredoxin-like protein NrdH, required for reduction of Ribonucleotide reductase class Ib	cell redox homeostasis; oxidation-reduction process;	NA	ribonucleoside-diphosphate reductase activity, thioredoxin disulfide as acceptor; electron carrier activity; protein disulfide oxidoreductase activity;
SMU_1046c	NA	0.00172774	-1.05206	5.49e-48	-1.0734	8.14e-08	-1.0734	NP_721439_1	GTP pyrophosphokinase	GTP pyrophosphokinase	Cellular processes; Adaptations to atypical conditions ;; Purines, pyrimidines, nucleosides, and nucleotides; Salvage of nucleosides and nucleotides	GTP pyrophosphokinase (EC 2.7.6.5)	phosphorylation; guanosine tetraphosphate metabolic process;	NA	GTP diphosphokinase activity; kinase activity; amino acid binding;
SMU_1279c	NA	1.47e-05	-1.38953	2.23e-66	-1.41114	9.48e-09	-1.41114	NP_721653_1	cell shape determining protein	cell division protein; shape-determining protein	Cellular processes; Cell division	Cell division protein FtsW	cell cycle; cell division;	integral component of membrane;	NA
SMU_1003	gid	0.0370549	-0.72791	4.29e-17	-0.750124	2.91e-06	-0.750124	NP_721398_1	tRNA (uracil-5-)-methyltransferase Gid	glucose-inhibited division protein	Cellular processes; Cell division	tRNA:m(5)U-54 MTase gid	methylation; tRNA processing;	cytoplasm;	flavin adenine dinucleotide binding; methylenetetrahydrofolate-tRNA-(uracil-5-)-methyltransferase (FADH2-oxidizing) activity; 5,10-methylenetetrahydrofolate-dependent tRNA (m5U54) methyltransferase activity;
SMU_950	NA	7.11e-06	-1.44484	8.53e-100	-1.4666	6.43e-09	-1.4666	NP_721348_1	GTP-binding protein YsxC	GTP-binding protein	Cellular processes; Cell division	GTP-binding protein EngB	barrier septum assembly; GTP catabolic process;	NA	magnesium ion binding; GTPase activity; GTP binding;
SMU_1712c	NA	0.0109	0.919199	1.64e-85	0.897537	3.79e-08	0.897537	NP_722041_1	segregation and condensation protein B	segregation and condensation protein B	Cellular processes; Cell division	Segregation and condensation protein B	chromosome separation; cell division;	cytoplasm;	NA
SMU_1713c	NA	0.0487	0.748268	1.14e-56	0.72656	1.28e-07	0.72656	NP_722042_1	segregation and condensation protein A	segregation and condensation protein A	Cellular processes; Cell division ;; DNA metabolism; Chromosome-associated proteins	Segregation and condensation protein A	cell cycle; cell division; chromosome segregation;	cytoplasm;	NA
SMU_1914c	NA	0.000205708	-1.32953	6.1e-31	-1.35156	1.34e-05	-1.35156	NP_722219_1	hypothetical protein	bacteriocin protein, BlpO-like	Cellular processes; Cell killing	FIG01118408: hypothetical protein	defense response to bacterium;	NA	NA
SMU_299c	NA	0.01065	-0.892219	2.36e-37	-0.91377	1.45e-07	-0.91377	NP_720757_1	bacteriocin peptide	bacteriocin peptide precursor	Cellular processes; Cell killing	putative bacteriocin peptide precursor	defense response to bacterium;	NA	pheromone activity;
SMU_1915	comC	0.000742118	-1.10287	1.43e-31	-1.12477	2.9e-06	-1.12477	NP_722220_1	competence stimulating peptide	S. mutans specific competence stimulating peptide, precursor	Cellular processes; Competence	Competence-stimulating peptide (CSP) precursor ComC	NA	NA	pheromone activity;
SMU_244	bacA	0.00697674	-0.908636	5.46e-28	-0.930315	4.54e-08	-0.930315	NP_720708_1	undecaprenyl pyrophosphate phosphatase	undecaprenyl-diphosphatase; bacitracin resistance protein	Cellular processes; Detoxification ;; Cell envelope; Biosynthesis and degradation of murein sacculus and peptidoglycan	Undecaprenyl-diphosphatase (EC 3.6.1.27)	response to antibiotic; regulation of cell shape; dephosphorylation; cell wall organization; peptidoglycan biosynthetic process; phosphorylation;	integral component of membrane; plasma membrane;	undecaprenyl-diphosphatase activity; kinase activity;
SMU_625	comEA	0.0404181	-0.744558	1.15e-08	-0.766704	0.000422325	-0.766704	NP_721053_1	competence protein	competence protein	Cellular processes; DNA transformation	Late competence protein ComEA, DNA receptor	DNA repair;	NA	DNA binding;
SMU_1983	comYD	0.0352735	-0.756749	2.34e-11	-0.778506	0.000134811	-0.778506	NP_722282_1	competence protein ComYD	competence protein ComYD	Cellular processes; DNA transformation	Late competence protein ComGD, access of DNA to ComEA, FIG038316	NA	NA	NA
SMU_626	NA	0.0222063	-0.785625	1.31e-10	-0.807707	0.000155553	-0.807707	NP_721054_1	competence protein	competence protein; possible integral membrane protein	Cellular processes; DNA transformation	Late competence protein ComEC, DNA transport	establishment of competence for transformation;	integral component of membrane;	NA
SMU_245	mecA	8.09e-05	-1.28404	3.54e-77	-1.30568	1.19e-08	-1.30568	NP_720709_1	adaptor protein MecA	negative regulator of genetic competence	Cellular processes; DNA transformation	Negative regulator of genetic competence MecA	NA	NA	protein binding, bridging;
SMU_474	luxS	0.0434902	-0.708499	4.26e-16	-0.730205	1.52e-06	-0.730205	NP_720916_1	S-ribosylhomocysteinase	S-ribosylhomocysteine lyase (S-ribosylhomocysteinase)	Cellular processes; Other	S-ribosylhomocysteine lyase (EC 4.4.1.21) / Autoinducer-2 production protein LuxS	metabolic process; quorum sensing;	NA	iron ion binding; S-ribosylhomocysteine lyase activity;
SMU_1584c	NA	0.00415836	0.961691	5.78e-20	0.939761	8.61e-06	0.939761	NP_721921_1	hypothetical protein	67 kDa myosin-crossreactive streptococcal antigen	Cellular processes; Pathogenesis	myosin-crossreactive antigen	fatty acid metabolic process;	NA	FAD binding; oleate hydratase activity;
SMU_1396	gbpC	0.000935308	1.1888	3.37e-94	1.16686	6.59e-08	1.16686	NP_721756_1	glucan-binding protein GbpC	glucan-binding protein C	Cellular processes; Pathogenesis	FIG01119388: hypothetical protein	NA	cell wall;	NA
SMU_853	lspA	0.0170613	-0.955658	2.8e-34	-0.977066	1.04e-06	-0.977066	NP_721263_1	lipoprotein signal peptidase	lipoprotein signal peptidase	Cellular processes; Protein and peptide secretion	Lipoprotein signal peptidase (EC 3.4.23.36)	proteolysis;	integral component of membrane; plasma membrane;	aspartic-type endopeptidase activity;
SMU_1343c	NA	0.0135072	-0.906641	1.57e-94	-0.928234	2.73e-08	-0.928234	NP_721710_1	polyketide synthase	polyketide synthase	Cellular processes; Protein and peptide secretion	putative polyketide synthase	metabolic process;	NA	transferase activity;
SMU_2006	secY	2.97e-06	-1.63156	2.17e-167	-1.65305	1.82e-08	-1.65305	NP_722304_1	preprotein translocase subunit SecY	preprotein translocase	Cellular processes; Protein and peptide secretion	Preprotein translocase secY subunit (TC 3.A.5.1.1)	protein transport by the Sec complex; intracellular protein transmembrane transport; protein targeting;	intracellular; plasma membrane; integral component of membrane;	NA
SMU_1342	bacA1	0.0300554	-0.830697	1.85e-65	-0.852321	4.34e-08	-0.852321	NP_721709_1	bacitracin synthetase 1; BacA	bacitracin synthetase	Cellular processes; Toxin production and resistance	Long-chain-fatty-acid--CoA ligase (EC 6.2.1.3)	metabolic process;	NA	catalytic activity;
SMU_2035	NA	0.00409735	1.04233	1.79e-112	1.02066	1.49e-08	1.02066	NP_722331_1	bacteriocin immunity protein	possible bacteriocin self-immunity protein	Cellular processes; Toxin production and resistance	Muramoyltetrapeptide carboxypeptidase (EC 3.4.17.13)	NA	NA	NA
SMU_1437	epsC	0.00697674	-0.908787	9.84e-29	-0.930495	9.17e-08	-0.930495	NP_721794_1	UDP-N-acetylglucosamine 2-epimerase	UDP-N-acetylglucosamine 2-epimerase	Central intermediary metabolism; Amino sugars:	UDP-N-acetylglucosamine 2-epimerase (EC 5.1.3.14)	UDP-N-acetylglucosamine metabolic process;	NA	UDP-N-acetylglucosamine 2-epimerase activity;
SMU_664	argJ	0.0341513	0.807103	1.44e-18	0.784356	2.97e-06	0.784356	NP_721092_1	bifunctional ornithine acetyltransferase/N-acetylglutamate synthase	ornithine acetyltransferase / N-acetylglutamate synthase	Central intermediary metabolism; Nitrogen metabolism ;; Amino acid biosynthesis; Glutamate family	Glutamate N-acetyltransferase (EC 2.3.1.35) / N-acetylglutamate synthase (EC 2.3.1.1)	arginine biosynthetic process;	cytoplasm;	glutamate N-acetyltransferase activity; acetyl-CoA:L-glutamate N-acetyltransferase activity;
SMU_1322	budC	0.0178192	-0.864219	1.31e-75	-0.885928	8.7e-08	-0.885928	NP_721691_1	acetoin reductase	acetoin reductase	Central intermediary metabolism; Other	2,3-butanediol dehydrogenase, S-alcohol forming, (R)-acetoin-specific (EC 1.1.1.4) / Acetoin (diacetyl) reductase (EC 1.1.1.5)	acetoin catabolic process; oxidation-reduction process;	NA	diacetyl reductase ((R)-acetoin forming) activity;
SMU_1999c	NA	0.00155076	-1.05197	3.37e-54	-1.07303	4.57e-08	-1.07303	NP_722296_1	hypothetical protein	glutamate--cysteine ligase	Central intermediary metabolism; Other	FIG01116017: hypothetical protein	cellular modified amino acid biosynthetic process;	NA	glutamate-cysteine ligase activity;
SMU_943c	NA	0.00141099	-1.06089	1.59e-47	-1.08369	1.54e-07	-1.08369	NP_721342_1	hydroxymethylglutaryl-CoA synthase	hydroxymethylglutaryl-CoA synthase	Central intermediary metabolism; Other	Hydroxymethylglutaryl-CoA synthase (EC 2.3.3.10)	isoprenoid biosynthetic process;	NA	hydroxymethylglutaryl-CoA synthase activity;
SMU_1573	metK	0.00398703	-1.00003	9.5e-117	-1.02183	2.18e-08	-1.02183	NP_721912_1	S-adenosylmethionine synthetase	S-adenosylmethionine synthetase	Central intermediary metabolism; Other metabolism	S-adenosylmethionine synthetase (EC 2.5.1.6)	S-adenosylmethionine biosynthetic process; one-carbon metabolic process;	cytoplasm;	methionine adenosyltransferase activity; ATP binding; magnesium ion binding;
SMU_2127	NA	0.00848345	0.967649	2.83e-74	0.945891	6.7e-08	0.945891	NP_722413_1	succinate semialdehyde dehydrogenase	succinic semialdehyde dehydrogenase (NAD-dependent aldehyde dehydrogenase)	Central intermediary metabolism; Other metabolism	Succinate-semialdehyde dehydrogenase [NAD] (EC 1.2.1.24); Succinate-semialdehyde dehydrogenase [NADP+] (EC 1.2.1.16)	oxidation-reduction process;	NA	oxidoreductase activity, acting on the aldehyde or oxo group of donors, NAD or NADP as acceptor;
SMU_1174	pcrA	0.0285199	-0.803275	2.24e-73	-0.824998	5.4e-08	-0.824998	NP_721559_1	ATP-dependent DNA helicase	ATP-dependent DNA helicase	DNA metabolism; DNA replication, recombination, and repair	ATP-dependent DNA helicase UvrD/PcrA	DNA unwinding involved in DNA replication;	cytoplasm;	DNA binding; ATP-dependent DNA helicase activity; ATP binding;
SMU_628	NA	0.0162849	-0.865683	4.44e-29	-0.886816	3.94e-07	-0.886816	NP_721056_1	DNA polymerase III subunit delta	DNA polymerase III, delta subunit	DNA metabolism; DNA replication, recombination, and repair	DNA polymerase III delta subunit (EC 2.7.7.7)	DNA-dependent DNA replication;	DNA polymerase III complex;	DNA-directed DNA polymerase activity; DNA binding;
SMU_1056	NA	0.0345225	0.780101	7.12e-20	0.759052	2.02e-06	0.759052	NP_721448_1	hypothetical protein	DNA repair protein RadC	DNA metabolism; DNA replication, recombination, and repair	NA	NA	NA	NA
SMU_1002	topA	0.00462625	-0.945595	2.52e-25	-0.967641	2.56e-06	-0.967641	NP_721397_1	DNA topoisomerase I	DNA topoisomerase I	DNA metabolism; DNA replication, recombination, and repair	DNA topoisomerase I (EC 5.99.1.2)	DNA topological change;	chromosome;	DNA topoisomerase type I activity; DNA binding; ATP binding; magnesium ion binding;
SMU_1851	uvrA	0.0370044	-0.771791	1.62e-68	-0.793555	5.99e-08	-0.793555	NP_722167_1	excinuclease ABC subunit A	excinuclease ABC subunit A	DNA metabolism; DNA replication, recombination, and repair	Excinuclease ABC subunit A	DNA catabolic process, endonucleolytic; SOS response; nucleotide-excision repair; ATP catabolic process;	cytoplasm; excinuclease repair complex;	zinc ion binding; DNA binding; excinuclease ABC activity; ATPase activity; ATP binding;
SMU_469	recU	0.00215439	-1.01225	3.98e-34	-1.03386	7.77e-08	-1.03386	NP_720911_1	Holliday junction-specific endonuclease	recombination protein U	DNA metabolism; DNA replication, recombination, and repair	RecU Holliday junction resolvase	chromosome segregation; nucleic acid phosphodiester bond hydrolysis; DNA recombination; DNA repair;	cytoplasm;	endonuclease activity; nucleic acid binding; magnesium ion binding;
SMU_892	hsdS	0.0227502	0.820581	2.07e-75	0.798911	4.14e-08	0.798911	NP_721300_1	type I restriction-modification system, specificity determinant	type I restriction-modification system specificity determinant	DNA metabolism; Restriction/modification	Type I restriction-modification system, specificity subunit S (EC 3.1.21.3)	DNA modification;	NA	DNA binding;
SMU_952	NA	0.00129728	-1.0782	8e-54	-1.09998	2.87e-08	-1.09998	NP_721350_1	homocysteine methyltransferase	homocysteine S-methyltransferase	Energy metabolism; Amino acids and amines	Homocysteine S-methyltransferase (EC 2.1.1.10)	methylation;	NA	S-adenosylmethionine-homocysteine S-methyltransferase activity;
SMU_2071	NA	0.00174656	1.12621	3.35e-115	1.1044	1.42e-08	1.1044	NP_722361_1	anaerobic ribonucleotide reductase activating protein	anaerobic ribonucleoside-triphosphate reductase activating protein (NrdD activating enzyme, generating glycyl radical)	Energy metabolism; Anaerobic	Ribonucleotide reductase of class III (anaerobic), activating protein (EC 1.97.1.4)	oxidation-reduction process; deoxyribonucleotide biosynthetic process; DNA replication; deoxyribonucleoside diphosphate metabolic process;	ribonucleoside-diphosphate reductase complex;	metal ion binding; 4 iron, 4 sulfur cluster binding; ribonucleoside-diphosphate reductase activity, thioredoxin disulfide as acceptor; [formate-C-acetyltransferase]-activating enzyme activity;
SMU_1533	atpG	0.00100463	-1.13135	6.47e-123	-1.15291	2.64e-08	-1.15291	NP_721877_1	ATP synthase F0F1 subunit A	ATP synthase subunit A	Energy metabolism; ATP-proton motive force interconversion	ATP synthase A chain (EC 3.6.3.14)	ATP hydrolysis coupled proton transport; plasma membrane ATP synthesis coupled proton transport;	proton-transporting ATP synthase complex, catalytic core F(1); integral component of membrane; proton-transporting ATP synthase complex, coupling factor F(o); plasma membrane;	proton-transporting ATPase activity, rotational mechanism; proton-transporting ATP synthase activity, rotational mechanism; ATP binding;
SMU_1531	atpE	0.00925736	-0.898189	4.69e-35	-0.91962	2.7e-07	-0.91962	NP_721875_1	ATP synthase F0F1 subunit delta	ATPase delta subunit	Energy metabolism; ATP-proton motive force interconversion	ATP synthase delta chain (EC 3.6.3.14)	ATP hydrolysis coupled proton transport; plasma membrane ATP synthesis coupled proton transport;	proton-transporting ATP synthase complex, catalytic core F(1); integral component of membrane; proton-transporting ATP synthase complex, coupling factor F(o); plasma membrane;	proton-transporting ATP synthase activity, rotational mechanism; lipid binding;
SMU_1532	atpF	0.00492091	-0.9697	1.01e-100	-0.991448	3.17e-08	-0.991448	NP_721876_1	ATP synthase F0F1 subunit B	ATPase, b subunit	Energy metabolism; ATP-proton motive force interconversion	ATP synthase B chain (EC 3.6.3.14)	plasma membrane ATP synthesis coupled proton transport;	integral component of membrane; proton-transporting ATP synthase complex, coupling factor F(o); plasma membrane;	proton-transporting ATP synthase activity, rotational mechanism;
SMU_1534	atpH	0.000800094	-1.09849	7.03e-54	-1.12037	1.24e-07	-1.12037	NP_721878_1	ATP synthase F0F1 subunit C	ATPase, c subunit	Energy metabolism; ATP-proton motive force interconversion	ATP synthase C chain (EC 3.6.3.14)	ATP hydrolysis coupled proton transport; plasma membrane ATP synthesis coupled proton transport;	proton-transporting ATP synthase complex, catalytic core F(1); integral component of membrane; proton-transporting ATP synthase complex, coupling factor F(o); plasma membrane;	proton-transporting ATP synthase activity, rotational mechanism; lipid binding;
SMU_1529	atpC	0.0448475	-0.770205	1.27e-56	-0.791902	1.13e-07	-0.791902	NP_721873_1	ATP synthase F0F1 subunit gamma	ATPase, gamma subunit	Energy metabolism; ATP-proton motive force interconversion	ATP synthase gamma chain (EC 3.6.3.14)	plasma membrane ATP synthesis coupled proton transport;	proton-transporting ATP synthase complex, catalytic core F(1); plasma membrane;	proton-transporting ATPase activity, rotational mechanism; proton-transporting ATP synthase activity, rotational mechanism; ATP binding;
SMU_694c	NA	0.0431157	-0.84549	5.56e-19	-0.86606	3.68e-05	-0.86606	NP_721120_1	ferredoxin (4Fe-4S)	ferredoxin	Energy metabolism; ATP-proton motive force interconversion	Ferredoxin	NA	NA	iron-sulfur cluster binding;
SMU_464	NA	0.0175799	-0.851659	2.34e-90	-0.873126	2.99e-08	-0.873126	NP_720907_1	nicotinate phosphoribosyltransferase	nicotinate phosphoribosyltransferase	Energy metabolism; ATP-proton motive force interconversion	Nicotinate phosphoribosyltransferase (EC 2.4.2.11)	nicotinate nucleotide salvage; NAD biosynthetic process;	NA	nicotinate phosphoribosyltransferase activity; ligase activity; nicotinate-nucleotide diphosphorylase (carboxylating) activity;
SMU_2037	treA	0.00854831	0.888495	9.08e-17	0.866464	2.26e-05	0.866464	NP_722333_1	trehalose-6-phosphate hydrolase TreA	trehalose-6-phosphate hydrolase	Energy metabolism; Biosynthesis and degradation of polysaccharides	Trehalose-6-phosphate hydrolase (EC 3.2.1.93)	trehalose catabolic process;	cytoplasm;	cation binding; alpha,alpha-phosphotrehalase activity;
SMU_963c	NA	0.0109912	0.943198	2.67e-45	0.921559	1.31e-06	0.921559	NP_721361_1	deacetylase	polysaccharide deacetylase family protein	Energy metabolism; Biosynthesis and degradation of polysaccharides ;; Cell envelope; Biosynthesis and degradation of surface polysaccharides and lipopolysaccharides	Polysaccharide deacetylase	carbohydrate metabolic process;	NA	hydrolase activity, acting on carbon-nitrogen (but not peptide) bonds;
SMU_1422	pdhB	1.14e-20	2.99761	6.59e-185	2.97588	2.37e-08	2.97588	NP_721780_1	pyruvate dehydrogenase E1 component subunit beta	acetoin dehydrogenase E1 component	Energy metabolism; Fermentation	Acetoin dehydrogenase E1 component beta-subunit (EC 1.2.4.-)	oxidation-reduction process;	NA	pyruvate dehydrogenase (acetyl-transferring) activity;
SMU_1423	pdhA	4.47e-27	3.52351	8.89141244419633e-313	3.50211	1.67e-08	3.50211	NP_721781_1	pyruvate dehydrogenase, TPP-dependent E1 component alpha-subunit	acetoin dehydrogenase E1 component	Energy metabolism; Fermentation	Acetoin dehydrogenase E1 component alpha-subunit (EC 1.2.4.-)	oxidation-reduction process;	NA	pyruvate dehydrogenase (acetyl-transferring) activity;
SMU_148	adhE	2.92e-10	2.18353	0	2.16163	6.43e-09	2.16163	NP_720618_1	bifunctional acetaldehyde-CoA/alcohol dehydrogenase	alcohol-acetaldehyde dehydrogenase	Energy metabolism; Fermentation	Alcohol dehydrogenase (EC 1.1.1.1); Acetaldehyde dehydrogenase (EC 1.2.1.10)	oxidation-reduction process; alcohol metabolic process; carbon utilization;	NA	metal ion binding; acetaldehyde dehydrogenase (acetylating) activity; alcohol dehydrogenase (NAD) activity;
SMU_1421	pdhC	4.57e-15	2.57683	7.29e-210	2.55506	2.71e-08	2.55506	NP_721779_1	branched-chain alpha-keto acid dehydrogenase E2 subunit	dihydrolipoamide acetyltransferase (acetoin dehydrogenase E2 component)	Energy metabolism; Fermentation	Dihydrolipoamide acetyltransferase component (E2) of acetoin dehydrogenase complex (EC 2.3.1.-)	metabolic process;	NA	dihydrolipoyllysine-residue acetyltransferase activity;
SMU_1424	pdhD	1.78e-35	4.16683	0	4.14524	6.43e-09	4.14524	NP_721782_1	dihydrolipoamide dehydrogenase	dihydrolipoamide dehydrogenase	Energy metabolism; Fermentation	Dihydrolipoamide dehydrogenase of acetoin dehydrogenase (EC 1.8.1.4)	cell redox homeostasis; oxidation-reduction process;	NA	flavin adenine dinucleotide binding; dihydrolipoyl dehydrogenase activity;
SMU_493	pfl2	0.0235585	0.854313	4.41e-69	0.832599	2.84e-08	0.832599	NP_720932_1	formate acetyltransferase	formate acetyltransferase (pyruvate-formate lyase)	Energy metabolism; Fermentation	Pyruvate formate-lyase (EC 2.3.1.54)	metabolic process;	NA	formate C-acetyltransferase activity; lyase activity;
SMU_1692	pflA	0.0413207	0.785967	1.84e-46	0.764224	2.42e-07	0.764224	NP_722023_1	pyruvate-formate lyase activating enzyme	pyruvate-formate lyase activating enzyme	Energy metabolism; Fermentation	Pyruvate formate-lyase activating enzyme (EC 1.97.1.4)	oxidation-reduction process;	cytoplasm;	metal ion binding; 4 iron, 4 sulfur cluster binding; lyase activity; [formate-C-acetyltransferase]-activating enzyme activity;
SMU_985	bglA	0.000372099	1.27013	2.88e-121	1.24832	2.31e-08	1.24832	NP_721380_1	beta-glucosidase	6-phospho-beta-glucosidase	Energy metabolism; Glycolysis/gluconeogenesis	Beta-glucosidase (EC 3.2.1.21); 6-phospho-beta-glucosidase (EC 3.2.1.86)	carbohydrate metabolic process;	NA	6-phospho-beta-glucosidase activity;
SMU_871	pfkB	0.00166767	1.08737	4.77e-60	1.06574	6.96e-07	1.06574	NP_721280_1	1-phosphofructokinase	fructose-1-phosphate kinase	Energy metabolism; Glycolysis/gluconeogenesis	Tagatose-6-phosphate kinase (EC 2.7.1.144) / 1-phosphofructokinase (EC 2.7.1.56)	carbohydrate phosphorylation; lactose metabolic process; D-tagatose 6-phosphate catabolic process;	NA	1-phosphofructokinase activity; ATP binding; tagatose-6-phosphate kinase activity;
SMU_1117	naoX	0.0348868	0.748092	6.22e-26	0.726556	1.45e-07	0.726556	NP_721504_1	NADH oxidase (H2O-forming)	H2O-forming NADH Oxidase	Energy metabolism; Glycolysis/gluconeogenesis	NADH oxidase H2O-forming (EC 1.6.-.-)	cell redox homeostasis; oxidation-reduction process;	NA	flavin adenine dinucleotide binding; oxidoreductase activity;
SMU_942	mvaA	0.00211042	-1.01216	9.08e-32	-1.03404	1.58e-07	-1.03404	NP_721341_1	hydroxymethylglutaryl-CoA reductase	3-hydroxy-3-methylglutaryl-CoA reductase	Energy metabolism; Other	Hydroxymethylglutaryl-CoA reductase (EC 1.1.1.34)	coenzyme A metabolic process; oxidation-reduction process;	NA	hydroxymethylglutaryl-CoA reductase activity; coenzyme binding; hydroxymethylglutaryl-CoA reductase (NADPH) activity;
SMU_1603	lguL	0.0239419	-0.818066	5.93e-68	-0.839771	1.31e-07	-0.839771	NP_721939_1	lactoylglutathione lyase	lactoylglutathione lyase	Energy metabolism; Other	Lactoylglutathione lyase (EC 4.4.1.5)	metabolic process;	NA	metal ion binding; lactoylglutathione lyase activity;
SMU_981	bglB1	0.000227369	1.27181	3.92e-53	1.25038	6.41e-08	1.25038	NP_721376_1	BglB fragment	beta-glucosidase, BglB protein	Energy metabolism; Sugars	FIG01120188: hypothetical protein	proteolysis;	NA	serine-type peptidase activity;
SMU_982	bglB2	0.00241599	1.10505	4.86e-50	1.08231	5.56e-07	1.08231	NP_721377_1	BglB fragment	beta-glucosidase, BglB protein	Energy metabolism; Sugars	FIG01120188: hypothetical protein	proteolysis;	NA	serine-type peptidase activity;
SMU_1840	scrK	0.0312257	0.823176	1.19e-54	0.801411	1.4e-07	0.801411	NP_722157_1	fructokinase	fructokinase	Energy metabolism; Sugars	Fructokinase (EC 2.7.1.4)	carbohydrate phosphorylation;	NA	metal ion binding; ATP binding; fructokinase activity;
SMU_886	galK	0.00531	0.947465	3.84e-42	0.925679	2.45e-08	0.925679	NP_721294_1	galactokinase	galactokinase	Energy metabolism; Sugars	Galactokinase (EC 2.7.1.6)	carbohydrate phosphorylation; galactose metabolic process;	cytoplasm;	ATP binding; magnesium ion binding; galactokinase activity;
SMU_887	galT	0.0300641	0.807361	7.31e-72	0.785554	4.32e-08	0.785554	NP_721295_1	galactose-1-phosphate uridylyltransferase	galactose-1-phosphate uridylyltransferase	Energy metabolism; Sugars	Galactose-1-phosphate uridylyltransferase (EC 2.7.7.10)	galactose metabolic process;	cytoplasm;	UDP-glucose:hexose-1-phosphate uridylyltransferase activity;
SMU_1495	lacB	0.000154142	1.22516	1.8e-45	1.20384	1.42e-08	1.20384	NP_721843_1	galactose-6-phosphate isomerase subunit LacB	galactose-6-phosphate isomerase	Energy metabolism; Sugars	Galactose-6-phosphate isomerase, LacB subunit (EC 5.3.1.26)	galactose catabolic process; lactose catabolic process;	NA	galactose-6-phosphate isomerase activity;
SMU_1496	lacA	0.00236	1.03707	1.64e-40	1.01509	1.27e-07	1.01509	NP_721844_1	galactose-6-phosphate isomerase subunit LacA	galactose-6-phosphate isomerase	Energy metabolism; Sugars	Galactose-6-phosphate isomerase, LacA subunit (EC 5.3.1.26)	galactose catabolic process; lactose catabolic process;	NA	galactose-6-phosphate isomerase activity;
SMU_1839	manA	0.041366	0.788701	9.48e-50	0.766823	1.93e-07	0.766823	NP_722156_1	mannose-6-phosphate isomerase	mannose-6-phosphate isomerase	Energy metabolism; Sugars	Mannose-6-phosphate isomerase (EC 5.3.1.8)	carbohydrate metabolic process;	NA	zinc ion binding; mannose-6-phosphate isomerase activity;
SMU_1077	pgm	0.0105788	0.951622	7.47e-73	0.929889	4.84e-08	0.929889	NP_721469_1	phosphoglucomutase	phosphoglucomutase	Energy metabolism; Sugars	Phosphoglucomutase (EC 5.4.2.2)	carbohydrate metabolic process;	NA	phosphoglucomutase activity; magnesium ion binding;
SMU_1843	scrB	0.00136795	1.14769	7.87e-115	1.12608	2.39e-08	1.12608	NP_722159_1	sucrose-6-phosphate hydrolase	sucrose-6-phosphate hydrolase	Energy metabolism; Sugars	Sucrose-6-phosphate hydrolase (EC 3.2.1.26)	sucrose metabolic process; regulation of transcription, DNA-templated; transcription, DNA-templated;	cytoplasm;	DNA binding; sequence-specific DNA binding transcription factor activity; sucrose alpha-glucosidase activity;
SMU_1493	lacD	8.85e-05	1.2632	1.15e-52	1.24133	1.3e-08	1.24133	NP_721841_1	tagatose 1,6-diphosphate aldolase	tagatose-1,6-bisphosphate aldolase	Energy metabolism; Sugars	Tagatose 1,6-bisphosphate aldolase (EC 4.1.2.40)	D-tagatose 6-phosphate catabolic process; phosphorylation; lactose catabolic process via tagatose-6-phosphate;	NA	tagatose-bisphosphate aldolase activity; tagatose-6-phosphate kinase activity;
SMU_1494	lacC	0.000255991	1.18416	3.1e-44	1.16281	2.09e-08	1.16281	NP_721842_1	tagatose-6-phosphate kinase	tagatose-6-phosphate kinase	Energy metabolism; Sugars	Tagatose-6-phosphate kinase (EC 2.7.1.144)	D-tagatose 6-phosphate catabolic process; phosphorylation; lactose catabolic process via tagatose-6-phosphate;	NA	ATP binding; tagatose-6-phosphate kinase activity;
SMU_1744	fabH	0.00257229	-1.03041	9.14e-117	-1.052	2.13e-08	-1.052	NP_722071_1	3-oxoacyl-ACP synthase III	3-oxoacyl-[acyl-carrier-protein] synthase III	Fatty acid and phospholipid metabolism; Biosynthesis	3-oxoacyl-[acyl-carrier-protein] synthase, KASIII (EC 2.3.1.41)	fatty acid biosynthetic process; oxidation-reduction process;	cytoplasm;	3-oxoacyl-[acyl-carrier-protein] reductase (NADPH) activity; NAD binding; beta-ketoacyl-acyl-carrier-protein synthase III activity; 3-oxoacyl-[acyl-carrier-protein] synthase activity;
SMU_962	NA	1.72e-10	-2.02346	4.54e-90	-2.04522	1.96e-07	-2.04522	NP_721360_1	dehydrogenase	acyl-CoA dehydrogenase	Fatty acid and phospholipid metabolism; Degradation	Butyryl-CoA dehydrogenase (EC 1.3.99.2)	oxidation-reduction process;	NA	flavin adenine dinucleotide binding; acyl-CoA dehydrogenase activity;
SMU_1743	acp	0.00746643	-0.945193	1.91e-58	-0.966942	5.95e-07	-0.966942	NP_722070_1	acyl carrier protein	acyl carrier protein	Fatty acid and phospholipid metabolism; Other	Acyl carrier protein	fatty acid biosynthetic process;	cytoplasm;	ACP phosphopantetheine attachment site binding involved in fatty acid biosynthetic process;
SMU_1344c	NA	0.000939815	-1.09554	4.8e-52	-1.11717	4.53e-08	-1.11717	NP_721711_1	malonyl CoA-ACP transacylase	malonyl CoA-acyl carrier protein transacylase	Fatty acid and phospholipid metabolism; Other	Malonyl CoA-acyl carrier protein transacylase (EC 2.3.1.39)	metabolic process;	NA	[acyl-carrier-protein] S-malonyltransferase activity;
SMU_1116c	NA	0.0457671	0.771788	5.85e-47	0.750295	1.91e-07	0.750295	NP_721503_1	hypothetical protein	hypothetical protein	Hypothetical	FIG01114662: hypothetical protein	NA	NA	NA
SMU_1131c	NA	0.0370672	0.731823	9.28e-25	0.710377	5.08e-07	0.710377	NP_721517_1	hypothetical protein	hypothetical protein	Hypothetical	hypothetical protein	NA	NA	NA
SMU_1156c	NA	0.00749684	0.93371	7.36e-43	0.911552	2.46e-06	0.911552	NP_721542_1	hypothetical protein	hypothetical protein	Hypothetical	NA	NA	NA	NA
SMU_1237c	NA	8.66e-05	1.39808	5.72e-63	1.37623	5.56e-07	1.37623	NP_721616_1	hypothetical protein	hypothetical protein	Hypothetical	NA	NA	NA	NA
SMU_1317c	NA	0.0320043	-0.825255	6.94e-28	-0.846279	5.2e-06	-0.846279	NP_721688_1	hypothetical protein	hypothetical protein	Hypothetical	NA	NA	NA	NA
SMU_1369	NA	0.0100122	1.45943	3.93e-09	1.44846	0.000146202	1.44846	NP_721733_1	hypothetical protein	hypothetical protein	Hypothetical	NA	NA	NA	NA
SMU_1435c	NA	0.0163856	-0.981141	1.6e-23	-1.00376	1.99e-05	-1.00376	NP_721792_1	hypothetical protein	hypothetical protein	Hypothetical	hypothetical protein	NA	NA	NA
SMU_152	NA	0.0273562	-0.772599	2.35e-17	-0.79436	3.05e-06	-0.79436	NP_720622_1	hypothetical protein	hypothetical protein	Hypothetical	hypothetical protein	NA	NA	NA
SMU_1750c	NA	1.09e-13	-2.36316	1.24e-138	-2.38445	2.9e-08	-2.38445	NP_722076_1	hypothetical protein	hypothetical protein	Hypothetical	NA	NA	NA	NA
SMU_1752c	NA	2.4e-13	-2.52071	2.4e-168	-2.54187	3.88e-08	-2.54187	NP_722077_1	hypothetical protein	hypothetical protein	Hypothetical	NA	NA	NA	NA
SMU_1767c	NA	0.036963	0.784141	4.76e-62	0.76269	1.01e-07	0.76269	NP_722090_1	hypothetical protein	hypothetical protein	Hypothetical	hypothetical protein	NA	NA	NA
SMU_1768c	NA	0.0169878	0.894981	2e-67	0.873185	6.22e-08	0.873185	NP_722091_1	hypothetical protein	hypothetical protein	Hypothetical	hypothetical protein	NA	NA	NA
SMU_18	NA	0.00150011	-1.41751	1.39e-26	-1.43467	1.09e-05	-1.43467	NP_720502_1	hypothetical protein	hypothetical protein	Hypothetical	NA	NA	NA	NA
SMU_1861c	NA	0.0155721	0.823087	2.38e-18	0.801788	1.5e-06	0.801788	NP_722176_1	hypothetical protein	hypothetical protein	Hypothetical	hypothetical protein	NA	NA	NA
SMU_1895c	NA	0.00141759	-1.05637	6.7e-34	-1.07784	2.95e-07	-1.07784	NP_722202_1	hypothetical protein	hypothetical protein	Hypothetical	FIG01120352: hypothetical protein	NA	NA	pheromone activity;
SMU_1896c	NA	0.0139159	-0.844948	2.63e-25	-0.86647	1.45e-07	-0.86647	NP_722203_1	hypothetical protein	hypothetical protein	Hypothetical	hypothetical protein	defense response to bacterium;	NA	pheromone activity;
SMU_1908c	NA	0.0439807	-0.769327	2.47e-18	-0.791464	7.85e-05	-0.791464	NP_722214_1	hypothetical protein	hypothetical protein	Hypothetical	hypothetical protein	NA	NA	NA
SMU_1910c	NA	0.0254961	-0.850487	3.82e-26	-0.872442	1.65e-05	-0.872442	NP_722216_1	hypothetical protein	hypothetical protein	Hypothetical	hypothetical protein	NA	NA	NA
SMU_1912c	NA	7.58e-05	-1.35992	2.42e-95	-1.38184	1.64e-07	-1.38184	NP_722217_1	hypothetical protein	hypothetical protein	Hypothetical	NA	NA	NA	NA
SMU_195c	NA	5.31e-11	-2.17934	9.74e-195	-2.20083	2.64e-08	-2.20083	NP_720662_1	hypothetical protein	hypothetical protein	Hypothetical	hypothetical protein	NA	NA	NA
SMU_197c	NA	5.66e-10	-2.15701	1.22e-279	-2.17863	7.73e-09	-2.17863	NP_720664_1	hypothetical protein	hypothetical protein	Hypothetical	hypothetical protein	NA	NA	NA
SMU_199c	NA	1.36e-09	-2.02835	7.32e-171	-2.04955	3.24e-08	-2.04955	NP_720666_1	hypothetical protein	hypothetical protein	Hypothetical	hypothetical protein	NA	NA	NA
SMU_200c	NA	2.33e-08	-1.79865	1.7e-147	-1.82001	2.84e-08	-1.82001	NP_720667_1	hypothetical protein	hypothetical protein	Hypothetical	hypothetical protein	NA	NA	NA
SMU_206c	NA	2.79e-09	-2.02809	6.12e-193	-2.04932	2.18e-08	-2.04932	NP_720672_1	hypothetical protein	hypothetical protein	Hypothetical	FIG01114099: hypothetical protein	NA	NA	NA
SMU_209c	NA	3.03e-09	-2.01623	1.52e-233	-2.03774	1.42e-08	-2.03774	NP_720675_1	hypothetical protein	hypothetical protein	Hypothetical	FIG01116866: hypothetical protein	NA	NA	NA
SMU_210c	NA	1.36e-09	-2.04676	4.87e-164	-2.06808	3.78e-08	-2.06808	NP_720676_1	hypothetical protein	hypothetical protein	Hypothetical	hypothetical protein	NA	NA	NA
SMU_211c	NA	1.97e-08	-1.8061	1.06e-103	-1.82749	3.79e-08	-1.82749	NP_720677_1	hypothetical protein	hypothetical protein	Hypothetical	hypothetical protein	NA	NA	NA
SMU_212c	NA	1.36e-06	-1.53082	5.99e-51	-1.55261	3.65e-07	-1.55261	NP_720678_1	hypothetical protein	hypothetical protein	Hypothetical	NA	NA	NA	NA
SMU_2136c	NA	0.013675	-0.845859	2.67e-24	-0.867529	5.2e-06	-0.867529	NP_722421_1	hypothetical protein	hypothetical protein	Hypothetical	FIG01118320: hypothetical protein	NA	NA	NA
SMU_213c	NA	1.03e-05	-1.41933	5.11e-50	-1.44032	4.39e-07	-1.44032	NP_720679_1	hypothetical protein	hypothetical protein	Hypothetical	NA	NA	NA	NA
SMU_214c	NA	5.31e-07	-1.58454	6.55e-52	-1.60615	4.9e-07	-1.60615	NP_720680_1	hypothetical protein	hypothetical protein	Hypothetical	conserved hypothetical protein	NA	NA	NA
SMU_215c	NA	2.49e-06	-1.49739	2.75e-55	-1.51855	1.74e-07	-1.51855	NP_720681_1	hypothetical protein	hypothetical protein	Hypothetical	hypothetical protein	NA	NA	NA
SMU_216c	NA	2.88e-06	-1.49907	5.56e-72	-1.52039	1.11e-07	-1.52039	NP_720682_1	hypothetical protein	hypothetical protein	Hypothetical	hypothetical protein	NA	NA	NA
SMU_279	NA	5.91e-05	-1.55069	1.35e-50	-1.57045	1.81e-06	-1.57045	NP_720740_1	hypothetical protein	hypothetical protein	Hypothetical	NA	NA	NA	NA
SMU_281	NA	0.00233317	-1.10664	3.13e-41	-1.12976	2.25e-06	-1.12976	NP_720741_1	hypothetical protein	hypothetical protein	Hypothetical	FIG01114678: hypothetical protein	NA	NA	NA
SMU_283	NA	0.0163723	-0.886613	9.16e-28	-0.908322	3.96e-07	-0.908322	NP_720742_1	hypothetical protein	hypothetical protein	Hypothetical	FIG01116676: hypothetical protein	defense response to bacterium;	NA	NA
SMU_284	NA	0.00247758	-1.05704	1.31e-40	-1.07952	1.54e-07	-1.07952	NP_720743_1	hypothetical protein	hypothetical protein	Hypothetical	NA	NA	NA	NA
SMU_295	NA	0.000993673	-1.37752	7.31e-38	-1.40093	1.49e-06	-1.40093	NP_720753_1	hypothetical protein	hypothetical protein	Hypothetical	hypothetical protein	NA	NA	NA
SMU_503c	NA	2.4e-06	1.5958	1.51e-199	1.57379	1.42e-08	1.57379	NP_720942_1	hypothetical protein	hypothetical protein	Hypothetical	FIG01119849: hypothetical protein	NA	NA	NA
SMU_738	NA	0.00241599	1.13989	3.72e-45	1.11792	9.93e-07	1.11792	NP_721157_1	hypothetical protein	hypothetical protein	Hypothetical	hypothetical protein	NA	NA	NA
SMU_771c	NA	0.0110444	-1.11986	3.61e-24	-1.1403	4.29e-06	-1.1403	NP_721185_1	hypothetical protein	hypothetical protein	Hypothetical	hypothetical protein	NA	NA	NA
SMU_1889c	NA	0.00464263	-0.95902	6.57e-41	-0.98061	8.93e-08	-0.98061	NP_722197_1	hypothetical protein	hypothetical protein (possible relation to bacteriocin BlpU)	Hypothetical	hypothetical protein	defense response to bacterium;	NA	NA
SMU_1913c	NA	5.08e-05	-1.43177	2.01e-81	-1.45359	3.22e-07	-1.45359	NP_722218_1	immunity protein, BLpL-like	hypothetical protein; immunity protein, BLpL-like	Hypothetical	putative immunity protein, BLpL-like	NA	NA	NA
SMU_191c	NA	1.36e-09	-2.09592	4.69e-216	-2.11731	1.49e-08	-2.11731	NP_720659_1	integrase	phage-related integrase	Mobile and extrachromosomal element functions; Prophage functions	Integrase	DNA integration; DNA recombination;	NA	DNA binding;
SMU_198c	NA	1.6e-09	-2.08301	1.95e-198	-2.10452	1.82e-08	-2.10452	NP_720665_1	conjugative transposon protein	conjugative transposon protein	Mobile and extrachromosomal element functions; Transposon functions	conjugal transfer protein, putative	NA	NA	NA
SMU_149	NA	2.47e-09	1.93171	0	1.91005	6.43e-09	1.91005	NP_720619_1	transposase	transposase fragment (IS605/IS200-like)	Mobile and extrachromosomal element functions; Transposon functions	Mobile element protein	transposition, DNA-mediated;	NA	transposase activity; DNA binding;
SMU_1357	NA	0.0361972	-1.00264	0.00154889	-1.02899	0.027967	-1.02899	NP_721723_1	transposase fragment	transposase fragment, IS1562 similarity	Mobile and extrachromosomal element functions; Transposon functions	putative transposase fragment	DNA metabolic process;	NA	nucleic acid binding; hydrolase activity;
SMU_1348c	NA	0.0133041	-0.920094	6.24e-82	-0.941572	6.45e-08	-0.941572	NP_721715_1	ABC transporter ATP-binding protein	ABC transporter ATP-binding Protein	NA	ABC transporter, ATP-binding protein	ATP catabolic process;	NA	ATP binding; ATPase activity;
SMU_1366c	NA	0.0135267	-0.917637	7.83e-84	-0.939141	5.41e-08	-0.939141	NP_721730_1	ABC transporter ATP-binding protein	ABC transporter ATP-binding Protein	NA	ABC transporter, ATP-binding protein	ATP catabolic process;	NA	ATP binding; ATPase activity;
SMU_189	NA	0.00525	-1.27762	6.98e-19	-1.29493	9.95e-05	-1.29493	NP_720658_1	hypothetical protein	hypothetical protein	NA	NA	NA	NA	NA
SMU_204c	NA	1.19e-08	-1.84698	6.94e-150	-1.8685	4.54e-08	-1.8685	NP_720670_1	hypothetical protein	hypothetical protein	NA	hypothetical protein	NA	NA	NA
SMU_1763c	NA	1.68e-08	-1.88354	2.34e-296	-1.90533	6.68e-09	-1.90533	NP_722086_1	hypothetical protein	NA	NA	NA	NA	NA	NA
SMU_202c	NA	6.33e-08	-1.84294	8.12e-175	-1.86446	2.45e-08	-1.86446	NP_720669_1	hypothetical protein	NA	NA	NA	NA	NA	NA
SMU_92c	NA	0.00700012	-1.22977	8.6e-20	-1.25271	3.63e-05	-1.25271	NP_720570_1	transposase fragment	NA	NA	NA	transposition, DNA-mediated;	NA	transposase activity; DNA binding;
SMU_93c	NA	0.0190421	-1.2303	3.48e-12	-1.26187	3.36e-05	-1.26187	NP_720571_1	transposase fragment	NA	NA	hypothetical protein; putative transposase fragment	NA	NA	NA
SMU_949	clpX	0.000115157	-1.27449	2.26e-81	-1.29598	7.98e-09	-1.29598	NP_721347_1	ATP-dependent protease ATP-binding subunit ClpX	ATP-dependent Clp protease subunit X	Protein fate; Degradation of proteins, peptides, and glycopeptides	ATP-dependent Clp protease ATP-binding subunit ClpX	protein folding; proteolysis;	NA	peptidase activity; protein dimerization activity; ATP binding; unfolded protein binding; zinc ion binding;
SMU_1425	clpB	0.000154142	1.228	1.17e-66	1.20645	3.2e-08	1.20645	NP_721783_1	Clp proteinase, ATP-binding subunit ClpB	ATP-dependent Clp protease, ATP-binding subunit ClpB	Protein fate; Degradation of proteins, peptides, and glycopeptides	ClpB protein	protein metabolic process; response to stress;	cytoplasm;	ATP binding;
SMU_395	pepX	0.00157744	1.13758	4.54e-117	1.11586	1.42e-08	1.11586	NP_720845_1	x-prolyl-dipeptidyl aminopeptidase	X-prolyl dipeptidyl-peptidase	Protein fate; Degradation of proteins, peptides, and glycopeptides	Xaa-Pro dipeptidyl-peptidase (EC 3.4.14.11)	proteolysis;	cytoplasm;	dipeptidyl-peptidase activity; serine-type peptidase activity;
SMU_1787c	NA	0.0308059	-0.76467	1.76e-29	-0.786238	1.21e-07	-0.786238	NP_722108_1	preprotein translocase subunit YajC	preprotein translocase, YajC subunit	Protein fate; Protein and peptide secretion and trafficking	Preprotein translocase subunit YajC (TC 3.A.5.1.1)	NA	NA	NA
SMU_81	grpE	0.0494	0.762354	1.05e-56	0.74065	4.69e-08	0.74065	NP_720560_1	heat shock protein GrpE	co-chaperone protein GrpE	Protein fate; Protein folding and stabilization	Heat shock protein GrpE	protein folding; response to stress; regulation of catalytic activity;	cytoplasm;	chaperone binding; adenyl-nucleotide exchange factor activity; protein homodimerization activity;
SMU_188c	NA	0.000274128	-1.2091	2.11e-70	-1.23104	1.58e-08	-1.23104	NP_720657_1	heat shock protein 33	Hsp33-like chaperonin	Protein fate; Protein folding and stabilization	Chaperonin (heat shock protein 33)	protein folding; response to stress;	cytoplasm;	unfolded protein binding;
SMU_1188	lepB	0.0440608	-0.77174	9.7e-44	-0.793115	1.22e-06	-0.793115	NP_721571_1	signal peptidase	signal peptidase I	Protein synthesis; Protein modification	Signal peptidase I (EC 3.4.21.89)	proteolysis;	membrane;	serine-type peptidase activity;
SMU_1200	rs1	0.0482058	-0.764241	9.79e-55	-0.786082	1.03e-07	-0.786082	NP_721581_1	30S ribosomal protein S1	30S ribosomal protein S1	Protein synthesis; Ribosomal proteins: synthesis and modification	SSU ribosomal protein S1p	translation;	ribosome;	DNA binding; structural constituent of ribosome; RNA binding;
SMU_2026c	NA	1.06e-05	-1.42327	4e-78	-1.44512	3.17e-08	-1.44512	NP_722323_1	30S ribosomal protein S10	30S ribosomal protein S10 fragment	Protein synthesis; Ribosomal proteins: synthesis and modification	SSU ribosomal protein S10p (S20e)	translation;	ribosome;	structural constituent of ribosome; tRNA binding;
SMU_2002	rs11	0.000128376	-1.29261	2.37e-121	-1.31466	4.54e-08	-1.31466	NP_722299_1	30S ribosomal protein S11	30S ribosomal protein S11	Protein synthesis; Ribosomal proteins: synthesis and modification	SSU ribosomal protein S11p (S14e)	translation;	ribosome;	structural constituent of ribosome; rRNA binding;
SMU_2003	rs13	8.5e-05	-1.33332	9.18e-151	-1.3552	2.2e-08	-1.3552	NP_722300_1	30S ribosomal protein S13	30S ribosomal protein S13, N-terminal fragment	Protein synthesis; Ribosomal proteins: synthesis and modification	SSU ribosomal protein S13p (S18e)	translation;	ribosome;	structural constituent of ribosome; rRNA binding; tRNA binding;
SMU_2014	rs14	0.000154142	-1.30422	1.31e-143	-1.32594	2.45e-08	-1.32594	NP_722311_1	30S ribosomal protein S14	30S ribosomal protein S14	Protein synthesis; Ribosomal proteins: synthesis and modification	SSU ribosomal protein S14p (S29e)	translation;	ribosome;	structural constituent of ribosome; zinc ion binding; rRNA binding;
SMU_2018	rs17	0.000405848	-1.22066	2.24e-149	-1.24225	1.5e-08	-1.24225	NP_722315_1	30S ribosomal protein S17	30S ribosomal protein S17	Protein synthesis; Ribosomal proteins: synthesis and modification	SSU ribosomal protein S17p (S11e)	translation;	ribosome;	structural constituent of ribosome; rRNA binding;
SMU_2023c	NA	9.96e-05	-1.31914	9.89e-173	-1.34083	1.42e-08	-1.34083	NP_722320_2	30S ribosomal protein S19	30S ribosomal protein S19, C-terminal fragment	Protein synthesis; Ribosomal proteins: synthesis and modification	SSU ribosomal protein S19p (S15e)	translation; protein phosphorylation; intracellular signal transduction;	small ribosomal subunit;	protein serine/threonine kinase activity; metal ion binding; rRNA binding; structural constituent of ribosome; ATP binding;
SMU_2021	rs3	0.00174581	-1.12223	9.97e-108	-1.14407	2.45e-08	-1.14407	NP_722318_3	30S ribosomal protein S3	30S ribosomal protein S3	Protein synthesis; Ribosomal proteins: synthesis and modification	SSU ribosomal protein S3p (S3e)	translation;	small ribosomal subunit;	mRNA binding; structural constituent of ribosome; rRNA binding;
SMU_2009	rs5	0.000339722	-1.27106	2.83e-127	-1.29304	2.1e-08	-1.29304	NP_722307_1	30S ribosomal protein S5	30S ribosomal protein S5	Protein synthesis; Ribosomal proteins: synthesis and modification	SSU ribosomal protein S5p (S2e)	translation;	small ribosomal subunit;	structural constituent of ribosome; rRNA binding;
SMU_2012	rs8	0.000261354	-1.28953	2.58e-151	-1.31113	1.5e-08	-1.31113	NP_722310_1	30S ribosomal protein S8	30S ribosomal protein S8	Protein synthesis; Ribosomal proteins: synthesis and modification	SSU ribosomal protein S8p (S15Ae)	translation;	ribosome;	structural constituent of ribosome; rRNA binding;
SMU_170	NA	0.00149979	-1.13098	3.29e-81	-1.1531	1.82e-07	-1.1531	NP_720640_1	30S ribosomal protein S9	30S ribosomal protein S9	Protein synthesis; Ribosomal proteins: synthesis and modification	SSU ribosomal protein S9p (S16e)	translation;	ribosome;	structural constituent of ribosome;
SMU_1626	rl1	0.0283125	-0.832149	1.49e-68	-0.85398	4.34e-08	-0.85398	NP_721961_1	50S ribosomal protein L1	50S ribosomal protein L1	Protein synthesis; Ribosomal proteins: synthesis and modification	LSU ribosomal protein L1p (L10Ae)	regulation of translation; translation;	large ribosomal subunit;	structural constituent of ribosome; rRNA binding; tRNA binding;
SMU_957	NA	0.00128661	-1.0693	2.7e-45	-1.0914	1.51e-07	-1.0914	NP_721355_1	50S ribosomal protein L10	50S ribosomal protein L10	Protein synthesis; Ribosomal proteins: synthesis and modification	LSU ribosomal protein L10p (P0)	ribosome biogenesis; translation;	ribosome;	structural constituent of ribosome; large ribosomal subunit rRNA binding;
SMU_1627	rl11	0.00277237	-1.06397	4.78e-91	-1.08582	8.8e-08	-1.08582	NP_721962_1	50S ribosomal protein L11	50S ribosomal protein L11	Protein synthesis; Ribosomal proteins: synthesis and modification	LSU ribosomal protein L11p (L12e)	translation;	ribosome;	structural constituent of ribosome; large ribosomal subunit rRNA binding;
SMU_169	NA	0.000263367	-1.26715	4.65e-158	-1.28906	1.45e-08	-1.28906	NP_720639_1	50S ribosomal protein L13	50S ribosomal protein L13	Protein synthesis; Ribosomal proteins: synthesis and modification	LSU ribosomal protein L13p (L13Ae)	translation;	ribosome;	structural constituent of ribosome;
SMU_2017	rl14	0.00102376	-1.16826	9.03e-124	-1.19016	2.33e-08	-1.19016	NP_722314_1	50S ribosomal protein L14	50S ribosomal protein L14	Protein synthesis; Ribosomal proteins: synthesis and modification	LSU ribosomal protein L14p (L23e)	translation;	large ribosomal subunit;	structural constituent of ribosome; rRNA binding;
SMU_2007	rl15	2.47e-05	-1.47033	1.08e-221	-1.492	6.68e-09	-1.492	NP_722305_1	50S ribosomal protein L15	50S ribosomal protein L15, N-terminal fragment	Protein synthesis; Ribosomal proteins: synthesis and modification	LSU ribosomal protein L15p (L27Ae)	translation;	large ribosomal subunit;	structural constituent of ribosome; rRNA binding;
SMU_2020	rl16	0.00174454	-1.11932	3.32e-112	-1.14121	2.87e-08	-1.14121	NP_722317_1	50S ribosomal protein L16	50S ribosomal protein L16	Protein synthesis; Ribosomal proteins: synthesis and modification	LSU ribosomal protein L16p (L10e)	translation;	ribosome;	structural constituent of ribosome; rRNA binding; tRNA binding;
SMU_2000	rl17	5.34e-06	-1.52752	3.28e-185	-1.54949	1.62e-08	-1.54949	NP_722297_1	50S ribosomal protein L17	50S ribosomal protein L17	Protein synthesis; Ribosomal proteins: synthesis and modification	LSU ribosomal protein L17p	translation;	ribosome;	structural constituent of ribosome;
SMU_2010	rl18	0.000322212	-1.26955	4.82e-157	-1.29132	1.42e-08	-1.29132	NP_722308_1	50S ribosomal protein L18	50S ribosomal protein L18	Protein synthesis; Ribosomal proteins: synthesis and modification	LSU ribosomal protein L18p (L5e)	translation;	ribosome;	structural constituent of ribosome; rRNA binding;
SMU_2022	rl22	0.000679352	-1.1944	7.49e-130	-1.21635	2.42e-08	-1.21635	NP_722319_1	50S ribosomal protein L22	50S ribosomal protein L22	Protein synthesis; Ribosomal proteins: synthesis and modification	LSU ribosomal protein L22p (L17e)	regulation of transcription, DNA-templated; translation;	large ribosomal subunit; nucleus;	DNA binding; structural constituent of ribosome; rRNA binding;
SMU_2016	rl24	0.000372099	-1.24969	9.45e-157	-1.27127	1.42e-08	-1.27127	NP_722313_1	50S ribosomal protein L24	50S ribosomal protein L24	Protein synthesis; Ribosomal proteins: synthesis and modification	LSU ribosomal protein L24p (L26e)	translation;	ribosome;	structural constituent of ribosome; rRNA binding;
SMU_120	NA	1.58e-09	-1.9039	6.87e-64	-1.92561	1.62e-07	-1.92561	NP_720595_1	50S ribosomal protein L28	50S ribosomal protein L28	Protein synthesis; Ribosomal proteins: synthesis and modification	LSU ribosomal protein L28p	translation;	ribosome;	structural constituent of ribosome;
SMU_2019	rl29	4.24e-05	-1.3421	1.71e-73	-1.36377	2.87e-08	-1.36377	NP_722316_1	50S ribosomal protein L29	50s ribosomal protein L29	Protein synthesis; Ribosomal proteins: synthesis and modification	LSU ribosomal protein L29p (L35e)	translation;	ribosome;	structural constituent of ribosome;
SMU_2025	rl3	0.000229803	-1.29415	2.21e-123	-1.31607	3.62e-08	-1.31607	NP_722322_1	50S ribosomal protein L3	50S ribosomal protein L3	Protein synthesis; Ribosomal proteins: synthesis and modification	LSU ribosomal protein L3p (L3e)	translation;	ribosome;	structural constituent of ribosome; rRNA binding;
SMU_2008	rl30	8.66e-05	-1.36028	8.47e-165	-1.38185	1.52e-08	-1.38185	NP_722306_1	50S ribosomal protein L30	50S ribosomal protein L30	Protein synthesis; Ribosomal proteins: synthesis and modification	LSU ribosomal protein L30p (L7e)	translation;	large ribosomal subunit;	structural constituent of ribosome;
SMU_2003a	NA	5.43e-05	-1.29886	2.08e-50	-1.32035	4.16e-08	-1.32035	NP_722301_1	50S ribosomal protein L36	50S ribosomal protein L36	Protein synthesis; Ribosomal proteins: synthesis and modification	LSU ribosomal protein L36p	phosphorylation; translation;	ribosome;	kinase activity; structural constituent of ribosome;
SMU_2024c	NA	0.000513673	-1.22719	1.08e-118	-1.24912	3.47e-08	-1.24912	NP_722321_2	50S ribosomal protein L4	50S ribosomal protein L4, N-terminal fragment	Protein synthesis; Ribosomal proteins: synthesis and modification	LSU ribosomal protein L4p (L1e)	translation;	ribosome;	structural constituent of ribosome; rRNA binding;
SMU_2015	rl5	0.0016524	-1.1292	3.07e-111	-1.15086	2.37e-08	-1.15086	NP_722312_1	50S ribosomal protein L5	50S ribosomal protein L5	Protein synthesis; Ribosomal proteins: synthesis and modification	LSU ribosomal protein L5p (L11e)	nucleic acid phosphodiester bond hydrolysis; translation;	ribosome;	DNA binding; structural constituent of ribosome; nuclease activity; rRNA binding; tRNA binding;
SMU_2011	rl6	0.000349294	-1.27083	2.08e-142	-1.29248	1.42e-08	-1.29248	NP_722309_1	50S ribosomal protein L6	50S ribosomal protein L6 (BL10)	Protein synthesis; Ribosomal proteins: synthesis and modification	LSU ribosomal protein L6p (L9e)	translation;	ribosome;	structural constituent of ribosome; rRNA binding;
SMU_2139c	NA	0.0401904	-0.722417	2.42e-19	-0.744147	3.08e-07	-0.744147	NP_722424_1	50S ribosomal protein L9	50S ribosomal protein L9	Protein synthesis; Ribosomal proteins: synthesis and modification	LSU ribosomal protein L9p	translation;	ribosome;	structural constituent of ribosome; rRNA binding;
SMU_854	NA	0.0191963	-0.811357	3.47e-33	-0.833146	1.5e-07	-0.833146	NP_721264_1	pseudouridylate synthase	ribosomal large subunit pseudouridine synthase D	Protein synthesis; Ribosomal proteins: synthesis and modification	Ribosomal large subunit pseudouridine synthase D (EC 4.2.1.70)	pseudouridine synthesis;	NA	RNA binding; pseudouridine synthase activity;
SMU_500	NA	0.00625552	1.00557	5.75e-100	0.983856	1.5e-08	0.983856	NP_720939_1	ribosome-associated protein	ribosome-associated protein	Protein synthesis; Ribosomal proteins: synthesis and modification	Ribosomal subunit interface protein	primary metabolic process;	ribosome;	NA
SMU_1308	aldR	0.0300641	-0.754829	5.35e-19	-0.776351	5.26e-07	-0.776351	NP_721679_1	translation initiation inhibitor; aldR regulator-like protein	AldR-related regulatory protein: translation initiation inhibitor	Protein synthesis; Translation factors	Endoribonuclease L-PSP	metabolic process;	NA	deaminase activity;
SMU_1085	rf1	0.00446344	-0.946848	2.86e-28	-0.968831	1.7e-07	-0.968831	NP_721477_1	peptide chain release factor 1	peptide chain release factor 1	Protein synthesis; Translation factors	Peptide chain release factor 1	translational termination;	cytoplasm;	translation release factor activity, codon specific;
SMU_2004	if1	4.23e-06	-1.47399	6.31e-75	-1.49548	4.57e-08	-1.49548	NP_722302_1	translation initiation factor IF-1	translation initiation factor IF-1	Protein synthesis; Translation factors	Translation initiation factor 1	translational initiation;	cytoplasm;	translation initiation factor activity;
SMU_2098	argS	0.000513673	1.24205	9.01e-93	1.22015	9.18e-08	1.22015	NP_722386_1	arginyl-tRNA synthetase	arginyl-tRNA synthetase	Protein synthesis; tRNA aminoacylation	Arginyl-tRNA synthetase (EC 6.1.1.19)	arginyl-tRNA aminoacylation; aspartyl-tRNA aminoacylation;	cytoplasm;	nucleic acid binding; ATP binding; aspartate-tRNA ligase activity; arginine-tRNA ligase activity;
SMU_158	cysS	0.000598203	-1.1462	5.63e-62	-1.16766	2.31e-08	-1.16766	NP_720628_1	cysteinyl-tRNA synthetase	cysteinyl-tRNA synthetase	Protein synthesis; tRNA aminoacylation	Cysteinyl-tRNA synthetase (EC 6.1.1.16)	cysteinyl-tRNA aminoacylation;	cytoplasm;	zinc ion binding; cysteine-tRNA ligase activity; ATP binding;
SMU_1943	syl	0.0279751	-0.825535	5.28e-69	-0.847471	9.44e-08	-0.847471	NP_722247_1	leucyl-tRNA synthetase	leucyl-tRNA synthetase	Protein synthesis; tRNA aminoacylation	Leucyl-tRNA synthetase (EC 6.1.1.4)	regulation of translational fidelity; leucyl-tRNA aminoacylation;	cytoplasm;	aminoacyl-tRNA editing activity; leucine-tRNA ligase activity; ATP binding;
SMU_187c	NA	0.0140967	-0.8968	1.5e-97	-0.918571	2.13e-08	-0.918571	NP_720656_1	hypothetical protein	probable tRNA-dihydrouridine synthase	Protein synthesis; tRNA and rRNA base modification	tRNA dihydrouridine synthase B (EC 1.-.-.-)	tRNA dihydrouridine synthesis; oxidation-reduction process;	NA	flavin adenine dinucleotide binding; tRNA dihydrouridine synthase activity;
SMU_1711	rluB	0.00125306	1.15532	7.69e-90	1.13342	1.03e-07	1.13342	NP_722040_1	pseudouridylate synthase	ribosomal large subunit pseudouridine synthase B	Protein synthesis; tRNA and rRNA base modification	Ribosomal large subunit pseudouridine synthase B (EC 4.2.1.70)	pseudouridine synthesis;	NA	RNA binding; pseudouridine synthase activity;
SMU_416	NA	0.022798	-0.796917	6.84e-31	-0.818768	1.61e-07	-0.818768	NP_720864_1	tRNA (guanine-N(7)-)-methyltransferase	tRNA (guanine-N(7)-)-methyltransferase	Protein synthesis; tRNA and rRNA base modification	tRNA (guanine46-N7-)-methyltransferase (EC 2.1.1.33)	tRNA modification; RNA (guanine-N7)-methylation;	NA	tRNA (guanine-N7-)-methyltransferase activity;
SMU_2074	nrdD	7.14e-05	1.37915	1.91e-168	1.35734	6.68e-09	1.35734	NP_722364_1	anaerobic ribonucleoside triphosphate reductase	anaerobic ribonucleoside-triphosphate reductase	Purines, pyrimidines, nucleosides, and nucleotides; 2'-Deoyribonucleotide metabolism	Ribonucleotide reductase of class III (anaerobic), large subunit (EC 1.17.4.2)	DNA replication; oxidation-reduction process;	NA	ribonucleoside-triphosphate reductase activity; ATP binding;
SMU_667	nrdG	0.00898237	-0.905415	5.74e-40	-0.92736	8.93e-08	-0.92736	NP_721095_1	ribonucleotide-diphosphate reductase subunit beta	ribonucleotide reductase, small subunit	Purines, pyrimidines, nucleosides, and nucleotides; 2'-Deoyribonucleotide metabolism	Ribonucleotide reductase of class Ib (aerobic), beta subunit (EC 1.17.4.1)	oxidation-reduction process; deoxyribonucleotide biosynthetic process; DNA replication; deoxyribonucleoside diphosphate metabolic process;	ribonucleoside-diphosphate reductase complex;	metal ion binding; 4 iron, 4 sulfur cluster binding; ribonucleoside-diphosphate reductase activity, thioredoxin disulfide as acceptor; [formate-C-acetyltransferase]-activating enzyme activity;
SMU_1295	add	0.0129442	-0.894985	1.35e-29	-0.91628	4e-07	-0.91628	NP_721666_1	adenosine deaminase	adenosine deaminase	Purines, pyrimidines, nucleosides, and nucleotides; Nucleotide and nucleoside interconversions	Adenosine deaminase (EC 3.5.4.4)	purine ribonucleoside monophosphate biosynthetic process; nucleotide metabolic process;	NA	adenosine deaminase activity; zinc ion binding;
SMU_2005	adk	0.000154142	-1.23043	2.87e-68	-1.25213	1.62e-08	-1.25213	NP_722303_1	adenylate kinase	adenylate kinase (ATP-AMP transphosphorylase) (superoxide-inducible protein 16)	Purines, pyrimidines, nucleosides, and nucleotides; Nucleotide and nucleoside interconversions	Adenylate kinase (EC 2.7.4.3)	nucleotide phosphorylation; AMP salvage;	cytoplasm;	adenylate kinase activity; ATP binding;
SMU_1122	cdd	0.00854831	0.963519	7.11e-102	0.941812	1.63e-08	0.941812	NP_721509_1	cytidine deaminase	cytidine deaminase	Purines, pyrimidines, nucleosides, and nucleotides; Nucleotide and nucleoside interconversions	Cytidine deaminase (EC 3.5.4.5)	cytidine deamination;	NA	cytidine deaminase activity; zinc ion binding;
SMU_1214	pyrC	0.0139159	0.91956	2.13e-79	0.89776	2.18e-08	0.89776	NP_721593_1	dihydroorotase	dihydroorotase	Purines, pyrimidines, nucleosides, and nucleotides; Nucleotide and nucleoside interconversions	Dihydroorotase (EC 3.5.2.3)	de novo UMP biosynthetic process;	NA	zinc ion binding; dihydroorotase activity;
SMU_1215	ung	0.00858978	0.936077	6.49e-105	0.914356	1.62e-08	0.914356	NP_721594_1	uracil-DNA glycosylase	uracil-DNA glycosylase	Purines, pyrimidines, nucleosides, and nucleotides; Nucleotide and nucleoside interconversions	Uracil-DNA glycosylase, family 1	base-excision repair;	cytoplasm;	uracil DNA N-glycosylase activity;
SMU_1066	guaA	0.00174656	-1.04111	2.44e-51	-1.06293	3.01e-08	-1.06293	NP_721458_1	GMP synthase	GMP synthase	Purines, pyrimidines, nucleosides, and nucleotides; Purine ribonucleotide biosynthesis	GMP synthase [glutamine-hydrolyzing], amidotransferase subunit (EC 6.3.5.2) / GMP synthase [glutamine-hydrolyzing], ATP pyrophosphatase subunit (EC 6.3.5.2)	glutamine metabolic process; GMP biosynthetic process;	NA	GMP synthase (glutamine-hydrolyzing) activity; ATP binding; transferase activity; pyrophosphatase activity;
SMU_97	pyrG	0.00508355	1.02579	8.04e-89	1.00392	2.87e-08	1.00392	NP_720574_1	CTP synthetase	CTP synthetase	Purines, pyrimidines, nucleosides, and nucleotides; Pyrimidine ribonucleotide biosynthesis ;; Purines, pyrimidines, nucleosides, and nucleotides; Nucleotide and nucleoside interconversions	CTP synthase (EC 6.3.4.2)	glutamine metabolic process; de novo CTP biosynthetic process;	NA	CTP synthase activity; ATP binding;
SMU_1213c	NA	0.0178192	0.893199	8.65e-71	0.871326	4.91e-08	0.871326	NP_721592_1	5'-nucleotidase	5'-nucleotidase/2',3'-cyclic-nucleotide 2'-phosphodiesterase	Purines, pyrimidines, nucleosides, and nucleotides; Salvage of nucleosides and nucleotides	5'-nucleotidase (EC 3.1.3.5)	nucleotide catabolic process;	NA	metal ion binding; hydrolase activity, acting on ester bonds; nucleotide binding;
SMU_1467	apt	0.0238547	-0.783286	2.78e-29	-0.805722	5.52e-07	-0.805722	NP_721819_1	adenine phosphoribosyltransferase	adenine phosphoribosyltransferase	Purines, pyrimidines, nucleosides, and nucleotides; Salvage of nucleosides and nucleotides	Adenine phosphoribosyltransferase (EC 2.4.2.7)	AMP salvage; adenine salvage;	cytoplasm;	adenine phosphoribosyltransferase activity;
SMU_2126c	NA	0.00253111	-1.09553	3.19e-35	-1.11811	3.57e-07	-1.11811	NP_722412_1	purine-nucleoside phosphorylase	possible phosphorylase	Purines, pyrimidines, nucleosides, and nucleotides; Salvage of nucleosides and nucleotides	Uridine phosphorylase (EC 2.4.2.3)	nucleoside metabolic process;	NA	catalytic activity;
SMU_1124	pdp	0.0337724	0.761394	1.58e-27	0.739586	1.05e-07	0.739586	NP_721511_1	pyrimidine-nucleoside phosphorylase	pyrimidine-nucleoside phosphorylase	Purines, pyrimidines, nucleosides, and nucleotides; Salvage of nucleosides and nucleotides	Pyrimidine-nucleoside phosphorylase (EC 2.4.2.2)	pyrimidine nucleoside metabolic process; pyrimidine nucleobase metabolic process;	NA	pyrimidine-nucleoside phosphorylase activity; phosphorylase activity;
SMU_1086	kitH	0.00156026	-1.08405	8.87e-39	-1.10544	5.9e-07	-1.10544	NP_721478_1	thymidine kinase	thymidine kinase	Purines, pyrimidines, nucleosides, and nucleotides; Salvage of nucleosides and nucleotides	Thymidine kinase (EC 2.7.1.21)	DNA replication; deoxyribonucleoside monophosphate biosynthetic process; phosphorylation;	cytoplasm;	zinc ion binding; thymidine kinase activity; ATP binding;
SMU_1673	upp	0.0348339	0.780349	4.41e-44	0.758312	1.17e-06	0.758312	NP_722006_1	uracil phosphoribosyltransferase	uracil phosphoribosyltransferase	Purines, pyrimidines, nucleosides, and nucleotides; Salvage of nucleosides and nucleotides	phosphoribosyltransferase	UMP salvage; uracil salvage;	NA	uracil phosphoribosyltransferase activity; magnesium ion binding; GTP binding;
SMU_325	NA	0.0225073	-0.794517	3.33e-22	-0.81602	1.99e-07	-0.81602	NP_720778_1	deoxyuridine 5'-triphosphate nucleotidohydrolase	dUTP diphosphatase (dUTPase)	Purines, pyrimidines, nucleosides, and nucleotides; Sugar-nucleotide biosynthesis and conversions	Deoxyuridine 5'-triphosphate nucleotidohydrolase (EC 3.6.1.23)	dUTP metabolic process;	NA	dUTP diphosphatase activity;
SMU_1844	scrR	0.000800094	1.20093	7.37e-117	1.17918	1.94e-08	1.17918	NP_722160_1	sucrose operon repressor	sucrose operon repressor	Regulatory functions; DNA interactions	Sucrose operon repressor ScrR, LacI family	regulation of transcription, DNA-templated; carbohydrate metabolic process; transcription, DNA-templated;	cytoplasm;	beta-fructofuranosidase activity; sequence-specific DNA binding transcription factor activity; DNA binding;
SMU_2027	NA	0.00599255	-1.01254	6.94e-105	-1.03429	1.42e-08	-1.03429	NP_722324_1	transcriptional regulator	transcriptional regulator/repressor	Regulatory functions; DNA interactions	Pleiotropic regulator of exopolysaccharide synthesis, competence and biofilm formation Ftr, XRE family	proteolysis;	integral component of membrane;	sequence-specific DNA binding; serine-type peptidase activity;
SMU_885	galR	0.00417078	1.0036	2.18e-106	0.981785	2.45e-08	0.981785	NP_721293_1	LacI family transcriptional repressor	galactose repressor	Regulatory functions; General regulatory	Galactose operon repressor, GalR-LacI family of transcriptional regulators	regulation of transcription, DNA-templated; transcription, DNA-templated;	NA	sequence-specific DNA binding transcription factor activity; DNA binding;
SMU_2040	treR	0.0263316	0.7709	7.75e-18	0.749469	5.22e-07	0.749469	NP_722335_1	transcriptional regulator; repressor of the trehalose operon	trehalose operon transcriptional repressor (transcriptional regulator, GntR family)	Regulatory functions; General regulatory	Trehalose operon transcriptional repressor	regulation of transcription, DNA-templated; transcription, DNA-templated;	NA	sequence-specific DNA binding transcription factor activity; DNA binding;
SMU_852	NA	0.00392594	-0.997889	1.03e-37	-1.01893	1.96e-07	-1.01893	NP_721262_1	transcriptional regulator; CpsY-like protein	transcriptional regulator, LysR family	Regulatory functions; Other	Cysteine and methionine metabolism regulator CmbR, LysR family	regulation of transcription, DNA-templated; transcription, DNA-templated;	NA	sequence-specific DNA binding transcription factor activity; DNA binding;
SMU_1961c	NA	0.0188458	-0.892242	1.15e-31	-0.913905	7.36e-06	-0.913905	NP_722261_1	PTS system sugar-specific transporter subunit IIA	fructose-specific Enzyme IIA component	Signal transduction; PTS	PTS system, fructose- and mannose-inducible IIA component (EC 2.7.1.69)	phosphoenolpyruvate-dependent sugar phosphotransferase system; metabolic process; carbohydrate transmembrane transport;	integral component of membrane;	protein-N(PI)-phosphohistidine-sugar phosphotransferase activity;
SMU_1960c	NA	0.00925736	-0.975106	1.49e-38	-0.996654	3.24e-06	-0.996654	NP_722260_1	PTS system mannose-specific transporter subunit IIB	fructose-specific Enzyme IIB component	Signal transduction; PTS	PTS system, fructose- and mannose-inducible IIB component (EC 2.7.1.69)	carbohydrate transmembrane transport; phosphoenolpyruvate-dependent sugar phosphotransferase system; metabolic process;	cytoplasm; integral component of membrane;	protein-N(PI)-phosphohistidine-sugar phosphotransferase activity;
SMU_1958c	NA	0.0402902	-0.796201	1.03e-25	-0.81784	1.31e-05	-0.81784	NP_722259_1	PTS system mannose-specific transporter subunit IIC	fructose-specific Enzyme IIC component	Signal transduction; PTS	PTS system, fructose- and mannose-inducible IIC component (EC 2.7.1.69)	phosphoenolpyruvate-dependent sugar phosphotransferase system; metabolic process; carbohydrate transmembrane transport;	integral component of membrane;	protein-N(PI)-phosphohistidine-sugar phosphotransferase activity;
SMU_1957	NA	0.0253908	-0.850802	1.03e-27	-0.872351	1.04e-05	-0.872351	NP_722258_1	PTS system mannose-specific transporter subunit IID	fructose-specific Enzyme IID component	Signal transduction; PTS	PTS system, fructose- and mannose-inducible IID component (EC 2.7.1.69)	phosphoenolpyruvate-dependent sugar phosphotransferase system; metabolic process; carbohydrate transmembrane transport;	integral component of membrane;	protein-N(PI)-phosphohistidine-sugar phosphotransferase activity;
SMU_104	NA	0.0144496	0.865884	6.57e-53	0.844347	6.53e-07	0.844347	NP_720580_1	alpha-glucosidase	glycosyl hydrolase, alpha-glucosidase	Signal transduction; PTS	Maltodextrin glucosidase (EC 3.2.1.20)	carbohydrate metabolic process;	NA	hydrolase activity, hydrolyzing O-glycosyl compounds;
SMU_675	NA	0.025406	0.846733	1.37e-57	0.82481	1.28e-07	0.82481	NP_721103_1	PTS system transporter protein EI	phosphoenolpyruvate-protein phosphotransferase (enzyme I)	Signal transduction; PTS	Phosphoenolpyruvate-protein phosphotransferase of PTS system (EC 2.7.3.9)	phosphoenolpyruvate-dependent sugar phosphotransferase system; phosphorylation;	cytoplasm;	kinase activity; metal ion binding; phosphoenolpyruvate-protein phosphotransferase activity;
SMU_2038	pttB	0.000886881	1.099	5.34e-30	1.07704	4.36e-06	1.07704	NP_722334_1	PTS system trehalose-specific transporter subunit IIABC	phosphotransferase system, trehalose-specific IIBC component (EIIBC-tre)	Signal transduction; PTS	PTS system, trehalose-specific IIB component (EC 2.7.1.69) / PTS system, trehalose-specific IIC component (EC 2.7.1.69) / PTS system, trehalose-specific IIA component (EC 2.7.1.69)	carbohydrate transmembrane transport; phosphorylation; trehalose transport; phosphoenolpyruvate-dependent sugar phosphotransferase system;	plasma membrane; integral component of membrane;	kinase activity; trehalose transmembrane transporter activity; protein-N(PI)-phosphohistidine-sugar phosphotransferase activity;
SMU_1492	lacF	0.000274128	1.20985	6.31e-54	1.1877	6.68e-08	1.1877	NP_721840_1	PTS system lactose-specific transporter subunit IIA	PTS system, cellobiose-specific IIA component	Signal transduction; PTS	PTS system, lactose-specific IIA component (EC 2.7.1.69)	carbohydrate transmembrane transport; phosphoenolpyruvate-dependent sugar phosphotransferase system; metabolic process;	cytoplasm;	metal ion binding; protein-N(PI)-phosphohistidine-sugar phosphotransferase activity;
SMU_103	NA	0.0213252	0.796004	3.57e-22	0.774657	3.84e-06	0.774657	NP_720579_1	PTS system transporter subunit IIA	PTS system, IIA component	Signal transduction; PTS	PTS system, mannose-specific IIA component (EC 2.7.1.69)	phosphoenolpyruvate-dependent sugar phosphotransferase system;	integral component of membrane;	NA
SMU_102	NA	0.00465492	0.940968	2.86e-26	0.919542	3.93e-07	0.919542	NP_720578_1	PTS system transporter subunit IID	PTS system, IID component	Signal transduction; PTS	phosphoenolpyruvate-dependent sugar phosphotransferase system EIID, probable fructose specific	phosphoenolpyruvate-dependent sugar phosphotransferase system;	integral component of membrane;	NA
SMU_1491	lacE	0.0077366	0.908872	8.93e-37	0.887409	7.52e-08	0.887409	NP_721839_1	PTS system lactose-specific transporter subunit IIBC	PTS system, lactose-specific component IIBC	Signal transduction; PTS	PTS system, lactose-specific IIB component (EC 2.7.1.69) / PTS system, lactose-specific IIC component (EC 2.7.1.69)	carbohydrate transmembrane transport; phosphorylation; lactose transport; phosphoenolpyruvate-dependent sugar phosphotransferase system;	plasma membrane; integral component of membrane;	kinase activity; protein-N(PI)-phosphohistidine-lactose phosphotransferase system transporter activity;
SMU_1841	scrA	0.00023338	1.31033	1.86e-126	1.2886	2.39e-08	1.2886	NP_722158_1	PTS system sucrose-specific transporter subunit IIABC	PTS system, sucrose-specific IIABC component	Signal transduction; PTS	PTS system, sucrose-specific IIB component (EC 2.7.1.69) / PTS system, sucrose-specific IIC component (EC 2.7.1.69) / PTS system, sucrose-specific IIA component (EC 2.7.1.69)	carbohydrate transmembrane transport; phosphorylation; phosphoenolpyruvate-dependent sugar phosphotransferase system;	plasma membrane; integral component of membrane;	kinase activity; protein-N(PI)-phosphohistidine-sugar phosphotransferase activity;
SMU_101	NA	0.00616993	0.91335	1.63e-22	0.891609	1.36e-06	0.891609	NP_720577_1	PTS system sorbose transporter subunit IIC	sorbose PTS system, IIC component	Signal transduction; PTS	phosphoenolpyruvate-dependent sugar phosphotransferase system EIIC, probable sorbose specific	phosphoenolpyruvate-dependent sugar phosphotransferase system;	integral component of membrane;	NA
SMU_1038c	NA	0.0115808	0.937672	1.38e-55	0.91602	3.61e-07	0.91602	NP_721431_1	response regulator	response regulator	Signal transduction; Two-component systems	FIG01116049: hypothetical protein	regulation of transcription, DNA-templated; phosphorelay signal transduction system; transcription, DNA-templated;	NA	DNA binding;
SMU_1129	ciaR	0.00269582	1.04142	8.43e-109	1.01972	2.39e-08	1.01972	NP_721516_1	response regulator CiaR	two-component response regulator	Signal transduction; Two-component systems	Two component system response regulator CiaR	regulation of transcription, DNA-templated; phosphorelay signal transduction system; transcription, DNA-templated;	NA	DNA binding;
SMU_1128	ciaH	0.00417399	1.04728	3.13e-85	1.02546	3.62e-08	1.02546	NP_721515_1	histidine kinase sensor CiaH	two-component sensor histidine kinase	Signal transduction; Two-component systems	Two component system sensor histidine kinase CiaH (EC 2.7.3.-)	signal transduction by phosphorylation; phosphorelay signal transduction system;	membrane;	phosphorelay sensor kinase activity; ATP binding;
SMU_611	NA	0.00196733	-1.08474	9.84e-69	-1.10664	4.34e-07	-1.10664	NP_721043_1	ATP-dependent RNA helicase, DEAD-box family	ATP-dependent RNA helicase/DEAD family	Transcription; Degradation of RNA	Cold-shock DEAD-box protein A	ATP catabolic process;	NA	nucleic acid binding; ATP-dependent helicase activity; ATP binding;
SMU_155	pnpA	0.000424567	-1.19362	1.48e-106	-1.21552	8.47e-08	-1.21552	NP_720625_1	polynucleotide phosphorylase	polyribonucleotide nucleotidyltransferase alpha subunit (PNPase)	Transcription; Degradation of RNA	Polyribonucleotide nucleotidyltransferase (EC 2.7.7.8)	mRNA catabolic process; RNA phosphodiester bond hydrolysis, exonucleolytic; RNA processing;	cytoplasm;	3-5-exoribonuclease activity; RNA binding; magnesium ion binding; polyribonucleotide nucleotidyltransferase activity;
SMU_1873	rnh3	0.0459388	-0.706747	1.3e-17	-0.728161	4.36e-07	-0.728161	NP_722184_1	ribonuclease HIII	ribonuclease HIII	Transcription; Degradation of RNA	Ribonuclease HIII (EC 3.1.26.4)	RNA catabolic process; RNA phosphodiester bond hydrolysis, endonucleolytic;	cytoplasm;	RNA-DNA hybrid ribonuclease activity; RNA binding; magnesium ion binding;
SMU_2001	rpoA	2.06e-05	-1.47998	1.69e-224	-1.50167	6.68e-09	-1.50167	NP_722298_1	DNA-directed RNA polymerase subunit alpha	DNA-directed RNA polymerase, alpha subunit	Transcription; DNA-dependent RNA polymerase	DNA-directed RNA polymerase alpha subunit (EC 2.7.7.6)	transcription, DNA-templated;	NA	DNA-directed RNA polymerase activity; DNA binding; protein dimerization activity;
SMU_479	rpoZ	0.0169878	0.893739	3.45e-54	0.871822	3.5e-07	0.871822	NP_720919_1	DNA-directed RNA polymerase subunit omega	DNA-directed RNA polymerase, omega subunit	Transcription; DNA-dependent RNA polymerase	DNA-directed RNA polymerase omega subunit (EC 2.7.7.6)	transcription, DNA-templated;	NA	DNA-directed RNA polymerase activity; DNA binding;
SMU_893	NA	0.00604932	0.957124	4.55e-95	0.935526	2.92e-08	0.935526	NP_721301_1	anticodon nuclease	anticodon nuclease	Transcription; RNA processing	Anticodon nuclease	NA	NA	NA
SMU_1728	greA	0.032208	0.816383	3.67e-58	0.794773	8.48e-08	0.794773	NP_722055_1	transcription elongation factor GreA	transcription elongation factor GreA	Transcription; Transcription factors	Transcription elongation factor GreA	regulation of DNA-templated transcription, elongation; transcription, DNA-templated; translational elongation;	NA	translation elongation factor activity; DNA binding; RNA polymerase binding;
SMU_1287	NA	0.00991083	-0.948247	1.93e-95	-0.969922	2.85e-08	-0.969922	NP_721658_1	transcriptional regulator	transcriptional regulator	Transcription; Transcription factors	putative transcriptional regulator	regulation of transcription, DNA-templated;	NA	DNA binding;
SMU_1647c	NA	0.000176375	1.21724	7.4e-41	1.19551	1.32e-07	1.19551	NP_721980_1	transcriptional regulator	transcriptional regulator	Transcription; Transcription factors	Transcriptional regulator, ArsR family	regulation of transcription, DNA-templated; transcription, DNA-templated;	NA	sequence-specific DNA binding transcription factor activity; DNA binding;
SMU_207c	NA	3.17e-09	-2.04233	1.98e-180	-2.06363	2.1e-08	-2.06363	NP_720673_1	transposon protein	transcriptional regulator	Transcription; Transcription factors	transcriptional regulator, Cro/CI family	translational initiation; DNA replication initiation;	NA	sequence-specific DNA binding; DNA topoisomerase activity; translation initiation factor activity;
SMU_410	brpA	9.81e-05	-1.26623	5.83e-74	-1.28805	1.39e-08	-1.28805	NP_720858_1	transcriptional regulator	transcriptional regulator	Transcription; Transcription factors	Cell envelope-associated transcriptional attenuator LytR-CpsA-Psr, subfamily F2 (as in PMID19099556)	response to acid chemical; pathogenesis;	envelope;	NA
SMU_921	NA	0.00174581	-1.08911	4.23e-37	-1.10992	5.9e-07	-1.10992	NP_721321_1	transcriptional regulator	transcriptional regulator	Transcription; Transcription factors	Transcriptional regulator, MarR family	regulation of transcription, DNA-templated; transcription, DNA-templated;	intracellular;	sequence-specific DNA binding transcription factor activity; DNA binding;
SMU_161	NA	0.0190421	-0.809871	4.19e-26	-0.831364	1.2e-06	-0.831364	NP_720631_1	transcriptional regulator	transcriptional regulator (MerR family?)	Transcription; Transcription factors	Transcriptional regulator, MerR family	regulation of transcription, DNA-templated;	NA	DNA binding;
SMU_1282	NA	0.00704124	0.910892	1.22e-38	0.889235	1.54e-07	0.889235	NP_721655_1	transcriptional regulator	transcriptional regulator, AcrR family	Transcription; Transcription factors	Transcriptional regulator, TetR family	regulation of transcription, DNA-templated; transcription, DNA-templated;	NA	DNA binding;
SMU_507	NA	0.00012565	1.24364	2.85e-72	1.22184	2.41e-08	1.22184	NP_720946_1	DeoR family transcriptional regulator	transcriptional regulator, DeoR family	Transcription; Transcription factors	FIG01117374: hypothetical protein	regulation of transcription, DNA-templated; transcription, DNA-templated;	intracellular;	sequence-specific DNA binding transcription factor activity; DNA binding;
SMU_1745c	NA	0.000126149	-1.23839	6.72e-48	-1.26025	3.17e-08	-1.26025	NP_722072_1	transcriptional regulator	transcriptional regulator, MarR family	Transcription; Transcription factors	Transcriptional regulator of fatty acid biosynthesis FabT	regulation of transcription, DNA-templated; transcription, DNA-templated;	intracellular;	sequence-specific DNA binding transcription factor activity; DNA binding;
SMU_1599	celR	0.0480397	0.813876	2.58e-24	0.791112	3.58e-06	0.791112	NP_721935_1	transcriptional regulator	transcriptional regulator, required for cellobiose uptake and metabolism	Transcription; Transcription factors	Transcriptional antiterminator of lichenan operon, BglG family	regulation of transcription, DNA-templated; carbohydrate transmembrane transport; phosphoenolpyruvate-dependent sugar phosphotransferase system; metabolic process;	NA	DNA binding; protein-N(PI)-phosphohistidine-sugar phosphotransferase activity;
SMU_413	NA	0.013675	-0.840406	4.8e-23	-0.862001	2.19e-07	-0.862001	NP_720861_1	ABC transporter ATP-binding protein	ABC transporter, ATP-binding protein	Transport and binding proteins; ABC Superfamily: ATP-binding protein	ABC transporter, ATP-binding protein EcsA	ATP catabolic process;	NA	ATP binding; ATPase activity;
SMU_1695	NA	0.00866182	0.941661	2.76e-69	0.919789	1.82e-07	0.919789	NP_722026_1	molybdenum ABC transporter ATP-binding protein	ABC transporter, ATP-binding protein; possible molybdenum transport system	Transport and binding proteins; ABC Superfamily: ATP-binding protein	ABC transporter ATP binding protein	transport; ATP catabolic process;	NA	ATP binding; ATPase activity;
SMU_1063	opuAa	0.0137	0.894235	6.5e-66	0.87246	1.8e-07	0.87246	NP_721455_1	proline/glycine betaine ABC transporter ATP-binding protein	amino acid ABC transporter, ATP-binding protein	Transport and binding proteins; ABC Superfamily: ATP-binding protein	Glycine betaine ABC transport system, ATP-binding protein OpuAA (EC 3.6.3.32)	transmembrane transport; glycine betaine transport; ATP catabolic process;	membrane;	ATP binding; quaternary-ammonium-compound-transporting ATPase activity;
SMU_936	NA	1.26e-06	-1.63134	3.35e-89	-1.65299	2.71e-08	-1.65299	NP_721335_1	amino acid ABC transporter ATP-binding protein	amino acid ABC transporter, ATP-binding protein	Transport and binding proteins; ABC Superfamily: ATP-binding protein	putative amino acid ABC transporter, ATP-binding protein	ATP catabolic process;	NA	ATP binding; ATPase activity;
SMU_1325	ftsE	0.034513	0.809256	9.45e-59	0.787436	5.67e-08	0.787436	NP_721694_1	ABC transporter ATP-binding protein	cell-division ABC transporter, ATP-binding protein	Transport and binding proteins; ABC Superfamily: ATP-binding protein	Cell division transporter, ATP-binding protein FtsE (TC 3.A.5.1.1)	organophosphate ester transport; ATP catabolic process; cell division; organic phosphonate transport;	NA	organic phosphonate transmembrane-transporting ATPase activity; ATP binding;
SMU_997	NA	0.0230915	-0.794913	8.09e-30	-0.816486	1.7e-07	-0.816486	NP_721392_1	inorganic ion ABC transporter ATP-binding protein	inorganic ion ABC transporter,ATP-binding protein; possible ferrichrome transport system	Transport and binding proteins; ABC Superfamily: ATP-binding protein	Ferrichrome transport ATP-binding protein FhuC (TC 3.A.1.14.3)	ATP catabolic process;	NA	ATP binding; ATPase activity;
SMU_1120	NA	0.00321508	1.06354	2.52e-124	1.04193	1.12e-08	1.04193	NP_721507_1	sugar ABC transporter ATP-binding protein	ribonucleoside ABC transporter, ATP-binding protein	Transport and binding proteins; ABC Superfamily: ATP-binding protein	Putative deoxyribose-specific ABC transporter, ATP-binding protein	ATP catabolic process;	NA	ATP binding; ATPase activity;
SMU_414	NA	0.0364304	-0.731146	6.98e-19	-0.752665	1.71e-07	-0.752665	NP_720862_1	ABC transporter permease	ABC transporter permease	Transport and binding proteins; ABC Superfamily: membrane spanning permease	ABC transporter, permease protein EscB	NA	integral component of membrane;	NA
SMU_996	NA	0.00667509	-0.919872	6.25e-27	-0.941244	4.39e-07	-0.941244	NP_721391_1	ferrichromeABC transporter permease	ABC transporter, permease protein;possible ferrichrome transport system	Transport and binding proteins; ABC Superfamily: membrane spanning permease	Uncharacterized iron compound ABC uptake transporter, permease protein	transport;	integral component of membrane; plasma membrane;	transporter activity;
SMU_934	NA	7.14e-05	-1.42617	7.7e-82	-1.44733	1.64e-07	-1.44733	NP_721333_1	amino acid ABC transporter permease	amino acid ABC transporter, permease protein	Transport and binding proteins; ABC Superfamily: membrane spanning permease	FIG01115927: hypothetical protein	transport;	integral component of membrane; plasma membrane;	transporter activity;
SMU_935	NA	4.21e-05	-1.48191	1.16e-89	-1.50479	1.16e-07	-1.50479	NP_721334_1	amino acid ABC transporter permease	amino acid ABC transporter, permease protein	Transport and binding proteins; ABC Superfamily: membrane spanning permease	FIG01116645: hypothetical protein	transport;	integral component of membrane; plasma membrane;	NA
SMU_995	NA	0.000743271	-1.10757	3.07e-39	-1.12918	5.59e-08	-1.12918	NP_721390_1	ferrichromeABC transporter permease	ferrichrome ABC transporter (permease)	Transport and binding proteins; ABC Superfamily: membrane spanning permease	Iron(III) dicitrate transport system permease protein FecD (TC 3.A.1.14.1)	transport;	integral component of membrane; plasma membrane;	transporter activity;
SMU_1569	malF	0.023157	0.790789	1.04e-28	0.769129	6.97e-08	0.769129	NP_721908_1	maltose ABC transporter permease	maltodextrin ABC transport system permease	Transport and binding proteins; ABC Superfamily: membrane spanning permease	Maltose/maltodextrin ABC transporter, permease protein MalF	transport;	integral component of membrane; plasma membrane;	NA
SMU_1570	malG	0.0486	0.699782	7.96e-17	0.678155	1.54e-07	0.678155	NP_721909_1	maltose ABC transporter permease	maltose / maltodextrin ABC transport system (permease)	Transport and binding proteins; ABC Superfamily: membrane spanning permease	Maltose/maltodextrin ABC transporter, permease protein MalG	transport;	integral component of membrane; plasma membrane;	NA
SMU_1119c	NA	0.0194896	0.873159	9.75e-86	0.85146	1.82e-08	0.85146	NP_721506_1	sugar ABC transporter permease	ribonucleoside ABC transporter permease	Transport and binding proteins; ABC Superfamily: membrane spanning permease	Putative deoxyribose-specific ABC transporter, permease protein	transport;	integral component of membrane; plasma membrane;	transporter activity;
SMU_1881c	NA	0.00426186	-0.956291	6.75e-34	-0.977962	2.69e-08	-0.977962	NP_722191_1	ABC transporter ATP-binding protein	competence factor transporting ATP-binding / permease protein	Transport and binding proteins; ABC Superfamily: membrane spanning permease ;; Transport and binding proteins; ABC Superfamily: ATP-binding protein	Competence-stimulating peptide ABC transporter ATP-binding protein ComA	transmembrane transport; bacteriocin transport; ATP catabolic process; proteolysis;	integral component of membrane;	cysteine-type peptidase activity; bacteriocin transmembrane transporter activity; ATPase activity, coupled to transmembrane movement of substances; ATP binding;
SMU_1942c	NA	0.000100924	-1.34817	1.24e-111	-1.36945	8.64e-08	-1.36945	NP_722246_1	amino acid binding protein	amino acid ABC transporter substrate-binding protein	Transport and binding proteins; ABC Superfamily: substrate-binding protein	Cysteine ABC transporter, substrate-binding protein	transport;	NA	metal ion binding; transporter activity;
SMU_933	NA	4.97e-05	-1.46145	4.31e-61	-1.48443	6.53e-07	-1.48443	NP_721332_1	amino acid ABC transporter substrate-binding protein	amino acid ABC transporter, amino acid substrate-binding protein	Transport and binding proteins; ABC Superfamily: substrate-binding protein	FIG01116301: hypothetical protein	transport;	NA	transporter activity;
SMU_1568	malX	0.0115384	0.918243	1.14e-92	0.896636	2.4e-08	0.896636	NP_721907_1	maltose ABC transporter substrate-binding protein	maltose / maltodextrin-binding protein	Transport and binding proteins; ABC Superfamily: substrate-binding protein	Maltose/maltodextrin ABC transporter, substrate binding periplasmic protein MalE	NA	NA	NA
SMU_1121c	NA	0.043935	0.780073	6.75e-54	0.758408	8.47e-08	0.758408	NP_721508_1	ABC transporter	ribonucleoside ABC transporter, solute-binding protein	Transport and binding proteins; ABC Superfamily: substrate-binding protein	Nucleoside-binding protein	NA	plasma membrane;	NA
SMU_16	NA	0.000809432	-1.10862	4.71e-52	-1.12986	9.29e-08	-1.12986	NP_720501_1	amino acid permease	amino acid permease	Transport and binding proteins; Amino acids, peptides, and amines	Cationic amino acid transporter - APC Superfamily	amino acid transmembrane transport;	integral component of membrane;	amino acid transmembrane transporter activity;
SMU_951	NA	7.87e-05	-1.32844	2.7e-69	-1.35063	2.45e-08	-1.35063	NP_721349_1	amino acid permease	amino acid permease	Transport and binding proteins; Amino acids, peptides, and amines	S-methylmethionine permease	amino acid transmembrane transport;	integral component of membrane;	amino acid transmembrane transporter activity;
SMU_2104	NA	0.025406	-0.800191	4.4e-70	-0.821854	8.43e-08	-0.821854	NP_722391_1	hypothetical protein	aminoacid specific permease	Transport and binding proteins; Amino acids, peptides, and amines	FIG01119683: hypothetical protein	amino acid transmembrane transport;	integral component of membrane;	amino acid transmembrane transporter activity;
SMU_980	bglP	7.97e-09	1.80429	1.27e-104	1.78232	6.43e-09	1.78232	NP_721375_1	PTS system beta-glucoside-specific transporter subunit II	beta-glucoside-specific EII permease	Transport and binding proteins; Carbohydrates, organic alcohols, and acids	PTS system, beta-glucoside-specific IIB component (EC 2.7.1.69) / PTS system, beta-glucoside-specific IIC component (EC 2.7.1.69) / PTS system, beta-glucoside-specific IIA component (EC 2.7.1.69)	carbohydrate transmembrane transport; phosphorylation; phosphoenolpyruvate-dependent sugar phosphotransferase system;	plasma membrane; integral component of membrane;	kinase activity; protein-N(PI)-phosphohistidine-sugar phosphotransferase activity;
SMU_396	glpF	0.00253111	-1.04162	4.61e-110	-1.06348	3.01e-08	-1.06348	NP_720846_1	glycerol uptake facilitator protein	glycerol uptake facilitator protein	Transport and binding proteins; Carbohydrates, organic alcohols, and acids	Aquaporin (Major Intrinsic Protein Family)	transport;	integral component of membrane;	transporter activity;
SMU_1708	trkA	0.00887241	-0.922732	4.34e-90	-0.944287	5.67e-08	-0.944287	NP_722037_1	potassium transporter peripheral membrane protein	potassium uptake system protein	Transport and binding proteins; Cations and iron carrying compounds	Trk system potassium uptake protein TrkA	potassium ion transmembrane transport;	plasma membrane;	potassium ion transmembrane transporter activity;
SMU_145	NA	1.79e-08	-1.76942	8.01e-154	-1.79178	6.43e-09	-1.79178	NP_720617_1	hypothetical protein	major facilitator superfamily transporter, efflux protein	Transport and binding proteins; Other	Major facilitator superfamily transporter-permease	transmembrane transport;	integral component of membrane;	NA
SMU_89c	NA	0.0346167	-0.81342	4.03e-36	-0.835103	8.06e-07	-0.835103	NP_720568_1	nitrite transporter	nitrite transporter	Transport and binding proteins; Other	Formate-nitrate transporter	transport;	membrane;	transporter activity;
SMU_1985	comYB	0.0227502	-0.782724	4.28e-11	-0.804924	0.000118658	-0.804924	NP_722284_1	ABC transporter ComYB	competence protein; general (type II) secretory pathway protein	Transport and binding proteins; Other ;; Cellular processes; DNA transformation	Late competence protein ComGB, access of DNA to ComEA	NA	NA	NA
SMU_1826	yfbQ	0.0410222	-0.735596	1.18e-29	-0.757404	5.12e-08	-0.757404	NP_722144_1	aminotransferase	aminotransferase	Unassigned	Aspartate aminotransferase (EC 2.6.1.1)	biosynthetic process;	NA	pyridoxal phosphate binding; L-alanine:2-oxoglutarate aminotransferase activity;
SMU_574c	NA	0.00743015	-0.97451	1.18e-47	-0.995948	1.77e-06	-0.995948	NP_721009_1	hypothetical protein	effector of murein hydrolase	Unassigned	LrgA-associated membrane protein LrgB	metabolic process;	NA	hydrolase activity;
SMU_118c	NA	0.0335079	-0.742075	5.33e-20	-0.763837	1.21e-07	-0.763837	NP_720593_1	esterase	esterase	Unassigned	S-formylglutathione hydrolase (EC 3.1.2.12)	formaldehyde catabolic process;	NA	S-formylglutathione hydrolase activity;
SMU_1294	flaW	0.0301735	-0.768294	6e-26	-0.789673	6.32e-07	-0.789673	NP_721665_1	flavodoxin	flavodoxin	Unassigned	Flavodoxin	oxidation-reduction process;	NA	oxidoreductase activity; iron ion binding; electron carrier activity; FMN binding;
SMU_1434c	NA	0.00963761	-0.887089	9.07e-41	-0.908653	1.87e-08	-0.908653	NP_721791_1	glycosyltransferase	glycosyl transferase	Unassigned	contains glycosyl transferase family 2 region	metabolic process;	NA	transferase activity;
SMU_1476c	NA	0.0185403	-0.833547	1.98e-73	-0.855257	8.64e-08	-0.855257	NP_721826_1	GTP-binding protein	GTP-binding protein	Unassigned	GTP-binding protein HflX	GTP catabolic process;	cytoplasm;	magnesium ion binding; GTPase activity; GTP binding;
SMU_546	NA	0.025406	0.85193	2.01e-47	0.830015	5.5e-07	0.830015	NP_720982_1	GTP-binding protein	GTP-binding protein (tyrosine phosphorylated protein A); possible elongation factor	Unassigned	GTP-binding protein TypA/BipA	GTP catabolic process;	NA	GTPase activity; GTP binding;
SMU_196c	NA	8.54e-10	-2.13524	0	-2.15701	6.43e-09	-2.15701	NP_720663_1	transfer protein	immunogenic secreted protein (transfer protein)	Unassigned	putative transfer protein	NA	NA	hydrolase activity;
SMU_1996	ipk	0.00469751	-0.952089	3.89e-42	-0.973004	1.01e-07	-0.973004	NP_722294_1	4-diphosphocytidyl-2C-methyl-D-erythritol kinase	isopentenyl monophosphate kinase (4-diphosphocytidyl-2-C-methyl-D-erythritol kinase)	Unassigned	4-diphosphocytidyl-2-C-methyl-D-erythritol kinase (EC 2.7.1.148)	phosphorylation; terpenoid biosynthetic process; isopentenyl diphosphate biosynthetic process, methylerythritol 4-phosphate pathway;	NA	4-(cytidine 5-diphospho)-2-C-methyl-D-erythritol kinase activity; ATP binding;
SMU_1930	lemA	0.0227502	-0.790742	1.93e-23	-0.812457	9.69e-08	-0.812457	NP_722235_1	cytoplasmic membrane protein	LemA-like protein	Unassigned	LemA protein	NA	NA	NA
SMU_1806	NA	0.0234178	0.783769	9.61e-20	0.762057	2.55e-07	0.762057	NP_722125_1	glycosyltransferase	macrolide-related glycosyltransferase	Unassigned	glycosyltransferase, MGT family	antibiotic metabolic process;	NA	transferase activity, transferring hexosyl groups;
SMU_961	NA	3.27e-08	-1.85168	1.07e-72	-1.87491	2.41e-07	-1.87491	NP_721359_1	hypothetical protein	macrophage infectivity potentiator-related protein	Unassigned	Macrophage infectivity potentiator protein	oxidation-reduction process;	NA	peroxiredoxin activity; peroxidase activity;
SMU_1299c	NA	0.00108256	1.151	1.11e-117	1.12931	2.71e-08	1.12931	NP_721670_1	acetate kinase	methyltransferase, possible acetate kinase	Unassigned	Acetate kinase (EC 2.7.2.1)	phosphorylation;	NA	kinase activity;
SMU_575c	NA	0.0227502	-0.808396	6.51e-16	-0.830054	3.9e-05	-0.830054	NP_721010_1	hypothetical protein	murein hydrolase regulator	Unassigned	Antiholin-like protein LrgA	metabolic process;	integral component of membrane; plasma membrane;	hydrolase activity;
SMU_150	NA	0.0110215	-0.863635	7.32e-20	-0.885402	4.04e-06	-0.885402	NP_720620_1	hypothetical protein	non-lantibiotic mutacin IV A	Unassigned	hypothetical protein	defense response to bacterium;	NA	NA
SMU_151	NA	0.0016524	-1.03653	2.99e-33	-1.05858	1.87e-07	-1.05858	NP_720621_1	hypothetical protein	non-lantibiotic mutacin IV B	Unassigned	hypothetical protein	defense response to bacterium;	NA	NA
SMU_180	NA	0.000151344	1.3447	3.84e-129	1.32288	1.93e-08	1.32288	NP_720649_1	oxidoreductase	oxidoreductase, possible fumarate reductase	Unassigned	Fumarate reductase flavoprotein subunit (EC 1.3.99.1)	oxidation-reduction process;	membrane;	succinate dehydrogenase activity; FMN binding;
SMU_2154c	NA	0.000742118	-1.10375	2.39e-35	-1.12536	2.47e-07	-1.12536	NP_722437_1	peptidase	peptidase, M16 family	Unassigned	FIG001621: Zinc protease	metabolic process;	NA	metal ion binding; catalytic activity;
SMU_1345c	NA	0.00212858	-1.03575	2.31e-53	-1.05733	2.23e-08	-1.05733	NP_721712_1	peptide synthetase	peptide synthetase similar to mycA	Unassigned	Long-chain-fatty-acid--CoA ligase (EC 6.2.1.3)	metabolic process;	NA	catalytic activity;
SMU_1620	phoH	0.0328906	-0.745	5.8e-20	-0.767139	2.47e-07	-0.767139	NP_721955_1	phosphate starvation-induced protein PhoH	phosphate starvation-induced protein	Unassigned	Phosphate starvation-inducible protein PhoH, predicted ATPase	NA	NA	RNA binding; ATP binding;
SMU_2072c	NA	0.000380439	1.25821	3.57e-147	1.23643	1.42e-08	1.23643	NP_722362_1	acetyltransferase	possible acetyltransferase, GNAT family	Unassigned	Acetyltransferase (EC 2.3.1.-)	metabolic process;	NA	N-acetyltransferase activity;
SMU_423	NA	1.53e-07	-1.64689	3.02e-65	-1.6683	7.77e-08	-1.6683	NP_720871_1	hypothetical protein	possible bacteriocin	Unassigned	hypothetical protein	defense response to bacterium;	NA	NA
SMU_633	NA	0.0221165	0.861584	1.66e-73	0.839974	4.47e-08	0.839974	NP_721061_1	thioesterase	thioesterase	Unassigned	Acyl-CoA thioesterase 1	acyl-CoA metabolic process;	NA	thiolester hydrolase activity;
SMU_1346	bacT	0.00174656	-1.03568	4.01e-48	-1.05727	1.45e-07	-1.05727	NP_721713_1	thioesterase	thioesterase II-like protein	Unassigned	Thioesterase	biosynthetic process;	NA	hydrolase activity, acting on ester bonds;
SMU_1081c	NA	0.0237106	-0.781995	4e-22	-0.803718	1.73e-07	-0.803718	NP_721473_1	hypothetical protein	conserved hypothetical protein	Unknown	Pseudouridylate synthases, 23S RNA-specific	NA	nucleoid;	NA
SMU_1083c	NA	0.00324893	-0.986938	2e-38	-1.00868	3.66e-07	-1.00868	NP_721475_1	hypothetical protein	conserved hypothetical protein	Unknown	COG0009 YrdC subfamily, required for N6-threonylcarbamoyl adenosine t(6)A37 modification in tRNA	NA	NA	double-stranded RNA binding;
SMU_1089	NA	0.00213818	1.03579	2.48e-48	1.01408	3.04e-08	1.01408	NP_721481_1	hypothetical protein	conserved hypothetical protein	Unknown	Fumarate reductase, flavoprotein subunit precursor (EC 1.3.99.1)	oxidation-reduction process;	NA	oxidoreductase activity;
SMU_1090	NA	0.0122812	0.928583	3.56e-82	0.906773	3.47e-08	0.906773	NP_721482_1	hypothetical protein	conserved hypothetical protein	Unknown	Fumarate reductase, flavoprotein subunit precursor (EC 1.3.99.1)	oxidation-reduction process;	NA	oxidoreductase activity;
SMU_1152c	NA	0.0361972	0.745057	1.45e-26	0.723289	8.01e-08	0.723289	NP_721538_1	hypothetical protein	conserved hypothetical protein	Unknown	FIG01115060: hypothetical protein	NA	NA	NA
SMU_1153c	NA	0.0159831	0.899738	1.26e-73	0.877988	5.67e-08	0.877988	NP_721539_1	hypothetical protein	conserved hypothetical protein	Unknown	FIG01118689: hypothetical protein	NA	NA	NA
SMU_1154c	NA	0.00170618	1.07266	1.47e-47	1.05043	2e-06	1.05043	NP_721540_1	hypothetical protein	conserved hypothetical protein	Unknown	Acetyltransferase, GNAT family, putative	metabolic process;	NA	N-acetyltransferase activity;
SMU_1201c	NA	0.000146798	-1.31373	8.56e-34	-1.33555	2.04e-06	-1.33555	NP_721582_1	hypothetical protein	conserved hypothetical protein	Unknown	FIG01114490: hypothetical protein	NA	NA	NA
SMU_1300c	NA	0.000883814	1.11758	9.28e-49	1.09592	1.08e-07	1.09592	NP_721671_1	hypothetical protein	conserved hypothetical protein	Unknown	FIG01118231: hypothetical protein	NA	NA	NA
SMU_1314	NA	0.0107879	-0.866856	2.97e-28	-0.888383	4.05e-08	-0.888383	NP_721685_1	hypothetical protein	conserved hypothetical protein	Unknown	putative alpha-dextrin endo-1, 6-alpha-glucosidase	metabolic process;	NA	hydrolase activity;
SMU_1367c	NA	0.00223585	-1.08576	2.74e-138	-1.10737	1.3e-08	-1.10737	NP_721731_1	hypothetical protein	conserved hypothetical protein	Unknown	methyltransferase	methylation;	NA	methyltransferase activity;
SMU_1375c	NA	0.00430326	0.991529	7.82e-103	0.970075	2.87e-08	0.970075	NP_721738_1	hypothetical protein	conserved hypothetical protein	Unknown	Ribosomal-protein-S5p-alanine acetyltransferase	NA	NA	NA
SMU_1400c	NA	0.0132469	0.925993	2.49e-66	0.904136	1.03e-07	0.904136	NP_721760_1	hypothetical protein	conserved hypothetical protein	Unknown	Phage-related protein	NA	NA	NA
SMU_1403c	NA	0.0285593	0.769553	2.26e-16	0.747567	4.16e-06	0.747567	NP_721762_1	hypothetical protein	conserved hypothetical protein	Unknown	CRISPR-associated protein Cas2	maintenance of CRISPR repeat elements; defense response to virus; nucleic acid phosphodiester bond hydrolysis;	NA	metal ion binding; endonuclease activity;
SMU_1404c	NA	0.0231055	0.809386	3.43e-28	0.787611	3.73e-07	0.787611	NP_721763_1	hypothetical protein	conserved hypothetical protein	Unknown	CRISPR-associated protein Cas1	maintenance of CRISPR repeat elements; defense response to virus; nucleic acid phosphodiester bond hydrolysis;	NA	metal ion binding; endonuclease activity;
SMU_1436c	NA	0.0013671	-1.05885	2.45e-58	-1.08068	2.64e-08	-1.08068	NP_721793_1	hypothetical protein	conserved hypothetical protein	Unknown	FIG01117458: hypothetical protein	NA	NA	NA
SMU_1502c	NA	5.13e-06	-1.52097	5.05e-84	-1.54145	2.18e-08	-1.54145	NP_721848_1	hypothetical protein	conserved hypothetical protein	Unknown	FIG01118403: hypothetical protein	NA	NA	NA
SMU_1545c	NA	0.00113433	-1.0678	1.01e-39	-1.08933	1.49e-08	-1.08933	NP_721887_1	hypothetical protein	conserved hypothetical protein	Unknown	Substrate-specific component QueT (COG4708) of predicted queuosine-regulated ECF transporter	NA	plasma membrane;	NA
SMU_156	NA	2.47e-05	-1.35287	9.35e-48	-1.37417	1.13e-07	-1.37417	NP_720626_1	hypothetical protein	conserved hypothetical protein	Unknown	FIG01114029: hypothetical protein	NA	NA	NA
SMU_159	NA	0.00532579	-0.931064	9.39e-29	-0.952796	5.09e-08	-0.952796	NP_720629_1	hypothetical protein	conserved hypothetical protein	Unknown	COG1939: Ribonuclease III family protein	RNA phosphodiester bond hydrolysis, endonucleolytic; rRNA processing;	cytoplasm;	ribonuclease III activity; rRNA binding;
SMU_160	NA	0.0342301	-0.745945	4.72e-28	-0.767608	1.03e-07	-0.767608	NP_720630_1	metallopeptidase	conserved hypothetical protein	Unknown	FIG01117840: hypothetical protein	NA	NA	NA
SMU_1642c	NA	0.000434916	1.24738	2.6e-99	1.22551	6.36e-08	1.22551	NP_721975_1	hypothetical protein	conserved hypothetical protein	Unknown	probable membrane protein yetF	NA	NA	NA
SMU_1643c	NA	0.000732812	1.161	1.15e-110	1.1392	4.14e-08	1.1392	NP_721976_1	hypothetical protein	conserved hypothetical protein	Unknown	FIG01116743: hypothetical protein	NA	NA	NA
SMU_1710c	NA	0.0227502	0.807006	1.75e-30	0.785384	9.59e-08	0.785384	NP_722039_1	hypothetical protein	conserved hypothetical protein	Unknown	Protein YidD	NA	plasma membrane;	NA
SMU_1753c	NA	1.47e-09	-2.05584	1.39e-221	-2.0776	1.67e-08	-2.0776	NP_722078_1	hypothetical protein	conserved hypothetical protein	Unknown	CRISPR-associated protein Cas2	maintenance of CRISPR repeat elements; defense response to virus; nucleic acid phosphodiester bond hydrolysis;	NA	metal ion binding; endonuclease activity;
SMU_1754c	NA	6.45e-09	-1.97081	5.74e-276	-1.99248	7.73e-09	-1.99248	NP_722079_1	hypothetical protein	conserved hypothetical protein	Unknown	CRISPR-associated protein Cas1	maintenance of CRISPR repeat elements; defense response to virus; nucleic acid phosphodiester bond hydrolysis;	NA	metal ion binding; endonuclease activity;
SMU_1755c	NA	5.05e-09	-1.93365	1.84e-228	-1.95533	1.49e-08	-1.95533	NP_722080_1	hypothetical protein	conserved hypothetical protein	Unknown	CRISPR-associated protein Cas1	maintenance of CRISPR repeat elements; defense response to virus; nucleic acid phosphodiester bond hydrolysis;	NA	metal ion binding; endonuclease activity;
SMU_1757c	NA	3.76e-08	-1.76395	2.04e-97	-1.78552	4.54e-08	-1.78552	NP_722081_1	hypothetical protein	conserved hypothetical protein	Unknown	CRISPR-associated protein Cas1	maintenance of CRISPR repeat elements; defense response to virus; nucleic acid phosphodiester bond hydrolysis;	NA	metal ion binding; endonuclease activity; nucleotidyltransferase activity;
SMU_1758c	NA	2.25e-07	-1.76233	2.74e-253	-1.78397	7.73e-09	-1.78397	NP_722082_1	hypothetical protein	conserved hypothetical protein	Unknown	CRISPR-associated RecB family exonuclease Cas4b	nucleic acid phosphodiester bond hydrolysis;	NA	exonuclease activity;
SMU_1760c	NA	3.03e-06	-1.6188	1.02e-213	-1.64043	9.48e-09	-1.64043	NP_722083_1	hypothetical protein	conserved hypothetical protein	Unknown	CRISPR-associated protein, Csd2 family	NA	NA	NA
SMU_1761c	NA	1.79e-07	-1.79005	1.77e-208	-1.81163	1.39e-08	-1.81163	NP_722084_1	hypothetical protein	conserved hypothetical protein	Unknown	CRISPR-associated protein, Csd1 family	NA	NA	NA
SMU_1762c	NA	4.93e-11	-2.11831	6.86e-165	-2.1398	8.67e-09	-2.1398	NP_722085_1	hypothetical protein	conserved hypothetical protein	Unknown	CRISPR-associated protein, Csd1 family	NA	NA	NA
SMU_1764c	NA	1.26e-08	-1.94825	6.8e-271	-1.96988	6.68e-09	-1.96988	NP_722087_1	hypothetical protein	conserved hypothetical protein	Unknown	CRISPR-associated helicase Cas3	nucleic acid phosphodiester bond hydrolysis;	NA	endonuclease activity; helicase activity; nucleic acid binding; ATP binding;
SMU_193c	NA	1.85e-09	-1.88742	4.68e-96	-1.9092	1.93e-08	-1.9092	NP_720660_1	hypothetical protein	conserved hypothetical protein	Unknown	hypothetical protein	NA	NA	NA
SMU_1951c	NA	0.0135267	0.922044	8.75e-74	0.900368	3.79e-08	0.900368	NP_722254_1	hypothetical protein	conserved hypothetical protein	Unknown	Hypothetical protein SPy2065	NA	NA	NA
SMU_1956c	NA	0.0182004	-0.898349	1.28e-28	-0.919867	1.04e-05	-0.919867	NP_722257_1	hypothetical protein	conserved hypothetical protein	Unknown	PTS system, fructose- and mannose-inducible putative EII component	NA	NA	NA
SMU_1980c	NA	0.0325669	-0.749393	3.34e-11	-0.771311	0.000170707	-0.771311	NP_722279_1	hypothetical protein	conserved hypothetical protein	Unknown	Late competence protein ComGG, FIG068335	NA	NA	NA
SMU_201c	NA	1.84e-09	-2.06716	1.66e-151	-2.08848	3.79e-08	-2.08848	NP_720668_1	transposon protein	conserved hypothetical protein	Unknown	FIG01116888: hypothetical protein	NA	NA	NA
SMU_205c	NA	3.25e-08	-1.88031	1.49e-140	-1.90175	5.55e-08	-1.90175	NP_720671_1	hypothetical protein	conserved hypothetical protein	Unknown	hypothetical protein	NA	NA	NA
SMU_2070	NA	0.0471575	-0.799933	2.87e-24	-0.823122	7.41e-06	-0.823122	NP_722360_1	hypothetical protein	conserved hypothetical protein	Unknown	UPF0246 protein YaaA	NA	NA	NA
SMU_2073c	NA	0.000408286	1.19457	8.91e-152	1.17285	1.39e-08	1.17285	NP_722363_1	hypothetical protein	conserved hypothetical protein	Unknown	FIG01115181: hypothetical protein	NA	NA	NA
SMU_2137c	NA	0.000800094	-1.09978	3.58e-38	-1.12112	1.05e-07	-1.12112	NP_722422_1	hypothetical protein	conserved hypothetical protein	Unknown	FIG01114855: hypothetical protein	biofilm formation;	NA	NA
SMU_243	NA	0.0077366	-0.896102	3.05e-26	-0.918056	1.44e-07	-0.918056	NP_720707_1	hypothetical protein	conserved hypothetical protein	Unknown	FIG01114729: hypothetical protein	NA	NA	NA
SMU_294	NA	0.00155889	-1.36171	2.2e-32	-1.39331	1.93e-06	-1.39331	NP_720752_1	hypothetical protein	conserved hypothetical protein	Unknown	FIG01117177: hypothetical protein	NA	NA	DNA binding;
SMU_296	NA	0.00191513	-1.07733	2.97e-40	-1.09987	2.78e-07	-1.09987	NP_720754_1	hypothetical protein	conserved hypothetical protein	Unknown	FIG01117501: hypothetical protein	oxidation-reduction process;	NA	2-dehydropantoate 2-reductase activity;
SMU_391c	NA	0.0446973	-0.773429	2.04e-42	-0.794697	1.28e-06	-0.794697	NP_720841_1	hypothetical protein	conserved hypothetical protein	Unknown	FIG01115660: hypothetical protein	NA	NA	NA
SMU_407	NA	0.0229486	-0.897857	4.03e-36	-0.917777	8.06e-07	-0.917777	NP_720855_1	hypothetical protein	conserved hypothetical protein	Unknown	membrane protein, putative	NA	NA	NA
SMU_409	NA	2.28e-05	-1.40883	6.42e-59	-1.43088	2.52e-07	-1.43088	NP_720857_1	hypothetical protein	conserved hypothetical protein	Unknown	ATPase YjeE, predicted to have essential role in cell wall biosynthesis	threonylcarbamoyladenosine biosynthetic process;	NA	hydrolase activity;
SMU_502	NA	0.00241599	1.09817	4.02e-72	1.07643	1.54e-07	1.07643	NP_720941_1	hypothetical protein	conserved hypothetical protein	Unknown	FIG01120369: hypothetical protein	NA	NA	NA
SMU_547	NA	0.0356124	0.793796	3.7e-62	0.772239	1.01e-07	0.772239	NP_720983_1	hypothetical protein	conserved hypothetical protein	Unknown	FIG01114439: hypothetical protein	NA	NA	NA
SMU_573	NA	0.0337724	0.752773	3.61e-22	0.730865	1.13e-06	0.730865	NP_721008_1	hypothetical protein	conserved hypothetical protein	Unknown	NAD(P)HX dehydratase	nicotinamide nucleotide metabolic process;	NA	metal ion binding; ADP-dependent NAD(P)H-hydrate dehydratase activity; ATP binding;
SMU_607	NA	0.0238608	0.803867	1.12e-56	0.782204	2.65e-07	0.782204	NP_721039_1	hypothetical protein	conserved hypothetical protein	Unknown	membrane protein, putative	NA	NA	NA
SMU_631	NA	0.0364972	0.743742	4.29e-23	0.722118	5.73e-07	0.722118	NP_721059_1	hypothetical protein	conserved hypothetical protein	Unknown	FIG01115686: hypothetical protein	NA	NA	NA
SMU_63c	NA	0.0177975	-0.875262	1.76e-88	-0.897133	2.87e-08	-0.897133	NP_720544_1	hypothetical protein	conserved hypothetical protein	Unknown	FIG01117636: hypothetical protein	NA	NA	NA
SMU_688	NA	0.0335622	0.754956	1.67e-25	0.732999	2.94e-07	0.732999	NP_721115_1	hypothetical protein	conserved hypothetical protein	Unknown	FIG01115701: hypothetical protein	NA	NA	NA
SMU_709	NA	0.041981	-0.730155	4.66e-25	-0.752111	3.72e-07	-0.752111	NP_721133_1	hypothetical protein	conserved hypothetical protein	Unknown	Substrate-specific component CbrT of predicted cobalamin ECF transporter	NA	membrane;	NA
SMU_753	NA	0.00310895	-0.978667	1.64e-28	-1.00034	3.05e-07	-1.00034	NP_721170_1	hypothetical protein	conserved hypothetical protein	Unknown	Phage shock protein C, putative; stress-responsive transcriptional regulator	NA	NA	NA
SMU_758c	NA	0.000257104	-1.18306	1.79e-32	-1.20462	1.14e-06	-1.20462	NP_721175_1	hypothetical protein	conserved hypothetical protein	Unknown	FIG01114801: hypothetical protein	NA	NA	NA
SMU_769	NA	4.67e-05	-1.3324	3.25e-45	-1.35343	6.42e-07	-1.35343	NP_721183_1	hypothetical protein	conserved hypothetical protein	Unknown	bacterial seryl-tRNA synthetase related	regulation of transcription, DNA-templated; metabolic process;	NA	transcription coactivator activity; DNA binding; serine-tRNA ligase activity;
SMU_844	NA	0.0105788	0.94099	1.75e-84	0.91943	3.78e-08	0.91943	NP_721254_1	hypothetical protein	conserved hypothetical protein	Unknown	FIG01118701: hypothetical protein	metabolic process;	NA	N-acetyltransferase activity;
SMU_855	NA	0.00283248	-0.990695	3.73e-41	-1.01248	2.69e-07	-1.01248	NP_721265_1	hypothetical protein	conserved hypothetical protein	Unknown	Immunoreactive protein Se23.5 (Fragment)	NA	NA	NA
SMU_932	NA	0.000164229	-1.35913	7.22e-52	-1.3801	1.84e-06	-1.3801	NP_721331_1	hypothetical protein	conserved hypothetical protein	Unknown	FIG01118844: hypothetical protein	porphyrin-containing compound biosynthetic process;	NA	uroporphyrinogen decarboxylase activity;
SMU_948	NA	3.36e-05	-1.5298	1.82e-84	-1.55246	1.21e-07	-1.55246	NP_721346_1	hypothetical protein	conserved hypothetical protein	Unknown	FIG01114189: hypothetical protein	metabolic process;	NA	triose-phosphate isomerase activity;
SMU_955	NA	8.54e-10	-2.20236	1.9e-129	-2.22325	8.93e-08	-2.22325	NP_721353_1	hypothetical protein	conserved hypothetical protein	Unknown	Substrate-specific component PdxU of predicted pyridoxine ECF transporter	NA	membrane;	NA
SMU_737	NA	0.000351686	1.16181	7.6e-42	1.14012	2.9e-08	1.14012	NP_721156_1	hypothetical protein	conserved hypothetical protein (possible alpha / beta superfamily hydrolase)	Unknown	Dipeptidyl aminopeptidase/acylaminoacyl-peptidase-like protein	proteolysis;	NA	serine-type endopeptidase activity;
SMU_1236c	NA	3.77e-05	1.32903	3.25e-50	1.30735	2.87e-08	1.30735	NP_721615_1	hypothetical protein	conserved hypothetical protein (possible dihydroorotase family)	Unknown	FIG01116412: hypothetical protein	metabolic process;	NA	catalytic activity;
SMU_1646c	NA	0.00232556	1.09641	1.57e-107	1.07476	2.64e-08	1.07476	NP_721979_1	hemolysis inducing protein	conserved hypothetical protein (possible hemolysis inducing protein)	Unknown	membrane protein, putative	NA	NA	NA
SMU_508	NA	8.66e-05	1.26812	4.47e-50	1.24611	1.94e-08	1.24611	NP_720947_1	hypothetical protein	conserved hypothetical protein (possible hydrolase)	Unknown	Hydrolase, haloacid dehalogenase-like family	metabolic process;	NA	hydrolase activity;
SMU_1243	NA	0.0032586	-1.17851	9.38e-35	-1.20251	3.19e-06	-1.20251	NP_721621_1	low temperature requirement A protein	conserved hypothetical protein (possible low temperature requirement protein A)	Unknown	putative low temperature requirement A protein	NA	NA	NA
SMU_662	NA	0.00851964	0.914831	5.32e-42	0.893253	2.13e-08	0.893253	NP_721090_1	hypothetical protein	conserved hypothetical protein (possible membrane protein)	Unknown	Membrane-bound protease, CAAX family	NA	membrane;	NA
SMU_179	NA	2.97e-08	1.78282	1.28e-264	1.76119	7.73e-09	1.76119	NP_720648_1	hypothetical protein	conserved hypothetical protein (possible oxidoreductase)	Unknown	Fumarate reductase, flavoprotein subunit precursor (EC 1.3.99.1)	oxidation-reduction process;	NA	oxidoreductase activity;
SMU_2133c	NA	7.21e-12	2.23597	1.45e-281	2.21431	1.3e-08	2.21431	NP_722418_1	hypothetical protein	conserved hypothetical protein (possible transmembrane protein)	Unknown	Phage infection protein	NA	NA	NA
SMU_2069	NA	0.0191963	-0.927793	2.95e-32	-0.950012	2.46e-06	-0.950012	NP_722359_1	zinc transporter ZupT	conserved hypothetical protein (probable integral membrane protein)	Unknown	Metal transporter, ZIP family	zinc ion transport; transmembrane transport;	integral component of membrane; plasma membrane;	metal ion transmembrane transporter activity;
SMU_428	NA	0.00901817	0.958831	1.6e-91	0.937025	2.54e-08	0.937025	NP_720875_1	hypothetical protein	conserved hypothetical protein, Cof family	Unknown	Hydrolase (HAD superfamily)	metabolic process;	NA	hydrolase activity;
SMU_208c	NA	3.67e-09	-2.03133	3.38e-235	-2.05285	1.19e-08	-2.05285	NP_720674_1	transposon protein	conserved hypothetical protein, FtsK/SpoIIIE family	Unknown	FIG01116480: hypothetical protein	cell cycle; cell division; chromosome segregation;	integral component of membrane;	ATP binding; DNA binding;
SMU_194c	NA	5.31e-11	-2.12037	4.44e-145	-2.14177	1.62e-08	-2.14177	NP_720661_1	hypothetical protein	conserved hypothetical protein, phage-related	Unknown	hypothetical protein	NA	NA	NA
SMU_321	NA	0.00101702	-1.08204	4.86e-57	-1.10332	4.14e-08	-1.10332	NP_720775_1	hypothetical protein	conserved hypothetical protein, Rhomboid family	Unknown	GlpG protein (membrane protein of glp regulon)	proteolysis;	integral component of membrane;	serine-type endopeptidase activity;
SMU_472	NA	0.0438217	0.772621	6.33e-52	0.750751	2.6e-07	0.750751	NP_720914_1	N-6 adenine-specific DNA methylase	conserved hypothetical protein, RNA methylase family	Unknown	FIG001721: Predicted N6-adenine-specific DNA methylase	methylation;	NA	RNA binding; methyltransferase activity;
SMU_2059c	NA	0.00349171	-0.973257	9.61e-52	-0.994187	2.84e-08	-0.994187	NP_722351_1	hypothetical protein	conserved hypothetical protein; possible membrane protein	Unknown	Putative membrane protein YeiH	NA	integral component of membrane; plasma membrane;	NA
SMU_1438c	NA	0.00922115	-0.924546	7.8e-35	-0.946792	1.4e-07	-0.946792	NP_721795_1	Zn-dependent protease	conserved hypothetical protein; possible protease	Unknown	putative Zn-dependent protease	proteolysis;	extracellular matrix;	metalloendopeptidase activity; zinc ion binding;
SMU_217c	NA	8.66e-08	-1.74202	7.19e-198	-1.7634	1.93e-08	-1.7634	NP_720683_1	hypothetical protein	conserved hypothetical protein; Streptococcus-specific protein	Unknown	FIG01116201: hypothetical protein	NA	NA	NA

## Sheet: Table S2
Table S2: GO terms over-represented for up and down-regulated genes for S. mutans when grown with C. albicans
Up regulated biological process (10)	Down regulated biological process (12)	Down regulated molecular function (6)	Down regulated cellular component (14)
Disaccharide metabolic process	Translation	Structural constituent of ribosome	Ribosome
Oligosaccharide metabolic process	Multi-organism process	Structural molecule activity	Ribonucleoprotein complex
Cellular carbohydrate catabolic process	Cellular protein metabolic process	rRNA binding	Intracellular non-membrane-bounded organelle
Oligosaccharide catabolic process	Response to external biotic stimulus	RNA binding	Non-membrane-bounded organelle
Disaccharide catabolic process	Response to other organism	Pheromone activity	Intracellular organelle
Phosphoenolpyruvate-dependent sugar phosphotransferase system	Response to biotic stimulus	Receptor binding	Organelle
Lactose metabolic process	Defense response to other organism		Macromolecular complex
Carbohydrate metabolic process	Response to external stimulus		Cytoplasmic part
Carbohydrate transport	Defense response		Ribosomal subunit
	Protein metabolic process		Intracellular organelle part
	Defense response to bacterium		Organelle part
	Response to bacterium		Large ribosomal subunit
			Intracellular part
			Intracellular

## Sheet: Table S3
Table S2: KEGG pathway analysis
	pathNames	TotalAcc	TotalPert	TotalAccNorm	TotalPertNorm	pPert	pAcc	pORA	pComb (pPert-pORA)	pPert.fdr	pAcc.fdr	pORA.fdr	pComb.fdr
path:smu00620	Pyruvate metabolism	270.273	644.564	9.50787	12.7759	9.999e-05	9.999e-05	0.214947	0.00025249	0.00289971	0.00289971	0.999922	0.00732221
path:smu00052	Galactose metabolism	5.1736	27.3634	-0.512143	1.00584	0.305769	0.618338	0.000431591	0.00131083	0.371627	0.762044	0.0133793	0.0132201
path:smu00650	Butanoate metabolism	9.3476	38.0083	1.12361	2.65444	0.0123988	0.254475	0.0142486	0.00170327	0.0599273	0.375947	0.220854	0.0132201
path:smu00260	Glycine, serine and threonine metabolism	2.94786	153.592	-0.997176	9.57919	0.00019998	0.29987	0.953278	0.00182347	0.00289971	0.414106	0.999922	0.0132201
path:smu00640	Propanoate metabolism	0	150.714	-0.68339	8.77161	0.00059994	0.208679	0.790636	0.0041047	0.00579942	0.355982	0.999922	0.0238072
path:smu00630	Glyoxylate and dicarboxylate metabolism	150.364	300.446	7.82881	7.83363	0.00089991	0.00039996	0.651554	0.00494965	0.00652435	0.00579942	0.999922	0.0239233
path:smu00190	Oxidative phosphorylation	6.88544	17.9298	1.41674	1.41668	0.139686	0.107689	0.00784057	0.00856111	0.213205	0.278614	0.162039	0.0354674
path:smu00520	Amino sugar and nucleotide sugar metabolism	2.71984	9.84158	-1.57471	-1.8687	0.0535946	0.0989901	0.0334659	0.0131354	0.15151	0.278614	0.345814	0.047616
path:smu00750	Vitamin B6 metabolism	0	15.9273	-0.528272	3.38161	0.0111989	0.248375	0.608938	0.0408346	0.0599273	0.375947	0.999922	0.131578
path:smu00230	Purine metabolism	39.8924	62.0574	1.35232	1.80739	0.0591941	0.140986	0.26459	0.0807622	0.15151	0.292042	0.999922	0.213638
path:smu00670	One carbon pool by folate	318.425	325.349	2.00758	2.0103	0.0449955	0.0450955	0.349544	0.0810351	0.15151	0.278614	0.999922	0.213638
path:smu00300	Lysine biosynthesis	1.23883	1.48944	-1.2784	-1.74053	0.0626937	0.167183	0.473767	0.134151	0.15151	0.323221	0.999922	0.305565
path:smu00760	Nicotinate and nicotinamide metabolism	0	0.49171	-1.6345	-1.67912	0.0747925	0.0647935	0.448206	0.147349	0.154927	0.278614	0.999922	0.305565
path:smu00270	Cysteine and methionine metabolism	24.9232	30.8729	1.78585	1.7647	0.0623938	0.0605939	0.538051	0.147514	0.15151	0.278614	0.999922	0.305565
path:smu00680	Methane metabolism	0	0.444054	-1.51013	-1.8482	0.050295	0.0781922	0.916499	0.187933	0.15151	0.278614	0.999922	0.363336
path:smu00920	Sulfur metabolism	2.4209	4.84181	1.78179	1.722	0.0689931	0.0689931	0.755656	0.206138	0.153908	0.278614	0.999922	0.373625
path:smu00790	Folate biosynthesis	27.7211	31.2597	1.54811	1.48813	0.0959904	0.0909909	0.704635	0.249827	0.179963	0.278614	0.999922	0.397685
path:smu00240	Pyrimidine metabolism	20.6813	30.9171	0.32003	-0.107406	0.913709	0.750825	0.0808492	0.266341	0.913709	0.806442	0.716093	0.397685
path:smu00730	Thiamine metabolism	0	0.291576	-0.542284	-1.13618	0.132887	0.259274	0.608938	0.284376	0.213205	0.375947	0.999922	0.397685
path:smu00900	Terpenoid backbone biosynthesis	17.0255	20.4841	0.21644	0.141699	0.90221	0.845615	0.0975555	0.301915	0.913709	0.845615	0.756055	0.397685
path:smu00061	Fatty acid biosynthesis	1.7073	3.33407	1.27173	1.26712	0.0992901	0.115288	0.9406	0.31482	0.179963	0.278614	0.999922	0.397685
path:smu04122	Sulfur relay system	0.291576	0.583152	-0.20811	-1.03434	0.154785	0.827017	0.608938	0.31686	0.223416	0.845615	0.999922	0.397685
path:smu00220	Arginine biosynthesis	0.30854	3.4088	-1.28253	-1.08492	0.234077	0.127287	0.412691	0.322374	0.308556	0.283949	0.999922	0.397685
path:smu00290	Valine, leucine and isoleucine biosynthesis	0.219416	0.296857	-0.873201	-1.24065	0.105789	0.427657	0.9406	0.329119	0.180464	0.56373	0.999922	0.397685
path:smu00030	Pentose phosphate pathway	0	0.808011	-1.24796	-1.26079	0.161784	0.0906909	0.9406	0.438676	0.223416	0.278614	0.999922	0.508864
path:smu00500	Starch and sucrose metabolism	49.8358	60.0591	0.366258	0.476733	0.590341	0.649535	0.38635	0.565193	0.658457	0.762044	0.999922	0.621413
path:smu00550	Peptidoglycan biosynthesis	6.46729	7.48685	-0.442101	-0.92383	0.320368	0.656934	0.740531	0.578557	0.371627	0.762044	0.999922	0.621413
path:smu00970	Aminoacyl-tRNA biosynthesis	0	6.01301	-0.732384	0.925538	0.317468	0.193781	0.932574	0.656425	0.371627	0.351227	0.999922	0.679869
path:smu00521	Streptomycin biosynthesis	3.23205	4.04006	0.366472	0.206842	0.817418	0.719628	0.806898	0.934063	0.877968	0.802662	0.999922	0.934063
path:smu00010	Glycolysis / Gluconeogenesis	NA	NA	NA	NA	NA	NA	0.586888	NA	NA	NA	0.999922	NA
path:smu00020	Citrate cycle (TCA cycle)	NA	NA	NA	NA	NA	NA	0.114704	NA	NA	NA	0.790181	NA
path:smu00051	Fructose and mannose metabolism	NA	NA	NA	NA	NA	NA	0.291118	NA	NA	NA	0.999922	NA
path:smu00250	Alanine, aspartate and glutamate metabolism	NA	NA	NA	NA	NA	NA	0.489103	NA	NA	NA	0.999922	NA
path:smu00280	Valine, leucine and isoleucine degradation	NA	NA	NA	NA	NA	NA	0.194686	NA	NA	NA	0.999922	NA
path:smu00350	Tyrosine metabolism	NA	NA	NA	NA	NA	NA	0.281246	NA	NA	NA	0.999922	NA
path:smu00460	Cyanoamino acid metabolism	NA	NA	NA	NA	NA	NA	0.374474	NA	NA	NA	0.999922	NA
path:smu00625	Chloroalkane and chloroalkene degradation	NA	NA	NA	NA	NA	NA	0.505375	NA	NA	NA	0.999922	NA
path:smu00626	Naphthalene degradation	NA	NA	NA	NA	NA	NA	0.505375	NA	NA	NA	0.999922	NA
path:smu00910	Nitrogen metabolism	NA	NA	NA	NA	NA	NA	0.448206	NA	NA	NA	0.999922	NA
path:smu01100	Metabolic pathways	NA	NA	NA	NA	NA	NA	0.667323	NA	NA	NA	0.999922	NA
path:smu01110	Biosynthesis of secondary metabolites	NA	NA	NA	NA	NA	NA	0.998572	NA	NA	NA	0.999922	NA
path:smu01120	Microbial metabolism in diverse environments	NA	NA	NA	NA	NA	NA	0.869073	NA	NA	NA	0.999922	NA
path:smu01130	Biosynthesis of antibiotics	NA	NA	NA	NA	NA	NA	0.994444	NA	NA	NA	0.999922	NA
path:smu01200	Carbon metabolism	NA	NA	NA	NA	NA	NA	0.915813	NA	NA	NA	0.999922	NA
path:smu01210	2-Oxocarboxylic acid metabolism	NA	NA	NA	NA	NA	NA	0.943189	NA	NA	NA	0.999922	NA
path:smu01212	Fatty acid metabolism	NA	NA	NA	NA	NA	NA	0.90477	NA	NA	NA	0.999922	NA
path:smu01220	Degradation of aromatic compounds	NA	NA	NA	NA	NA	NA	0.608938	NA	NA	NA	0.999922	NA
path:smu01230	Biosynthesis of amino acids	NA	NA	NA	NA	NA	NA	0.999922	NA	NA	NA	0.999922	NA
path:smu01502	Vancomycin resistance	NA	NA	NA	NA	NA	NA	0.755656	NA	NA	NA	0.999922	NA
path:smu02010	ABC transporters	NA	NA	NA	NA	NA	NA	0.646951	NA	NA	NA	0.999922	NA
path:smu02020	Two-component system	NA	NA	NA	NA	NA	NA	0.837726	NA	NA	NA	0.999922	NA
path:smu02060	Phosphotransferase system (PTS)	NA	NA	NA	NA	NA	NA	0.0334659	NA	NA	NA	0.345814	NA
path:smu03010	Ribosome	NA	NA	NA	NA	NA	NA	3.70645e-11	NA	NA	NA	2.298e-09	NA
path:smu03018	RNA degradation	NA	NA	NA	NA	NA	NA	0.651554	NA	NA	NA	0.999922	NA
path:smu03020	RNA polymerase	NA	NA	NA	NA	NA	NA	0.281246	NA	NA	NA	0.999922	NA
path:smu03030	DNA replication	NA	NA	NA	NA	NA	NA	0.824747	NA	NA	NA	0.999922	NA
path:smu03060	Protein export	NA	NA	NA	NA	NA	NA	0.229465	NA	NA	NA	0.999922	NA
path:smu03070	Bacterial secretion system	NA	NA	NA	NA	NA	NA	0.591152	NA	NA	NA	0.999922	NA
path:smu03410	Base excision repair	NA	NA	NA	NA	NA	NA	0.90477	NA	NA	NA	0.999922	NA
path:smu03420	Nucleotide excision repair	NA	NA	NA	NA	NA	NA	0.448206	NA	NA	NA	0.999922	NA
path:smu03430	Mismatch repair	NA	NA	NA	NA	NA	NA	0.899099	NA	NA	NA	0.999922	NA
path:smu03440	Homologous recombination	NA	NA	NA	NA	NA	NA	0.988666	NA	NA	NA	0.999922	NA

## Sheet: Table S4
Table S3: DEGs in pathways significantly impacted.
Pathway	locus tag	p-way1	p-way2	p-way3	p-way4	deseq-up	deseq-down	gene	Product Description .PATRIC.
Pyruvate metabolism	SMU_1421	620				1		pdhC	Dihydrolipoamide acetyltransferase component (E2) of acetoin dehydrogenase complex (EC 2.3.1.-)
	SMU_1422	620				1		pdhB	Acetoin dehydrogenase E1 component beta-subunit (EC 1.2.4.-)
	SMU_1423	620				1		pdhA	Acetoin dehydrogenase E1 component alpha-subunit (EC 1.2.4.-)
	SMU_1424	620	650	260	630	1		pdhD	Dihydrolipoamide dehydrogenase of acetoin dehydrogenase (EC 1.8.1.4)
	SMU_148	620	650			1		adhE	Alcohol dehydrogenase (EC 1.1.1.1); Acetaldehyde dehydrogenase (EC 1.2.1.10)
	SMU_1603	620					1	lguL	Lactoylglutathione lyase (EC 4.4.1.5)
	SMU_180	620	190			1		NA	Fumarate reductase flavoprotein subunit (EC 1.3.99.1)
	SMU_493	620	620			1		pfl2	Pyruvate formate-lyase (EC 2.3.1.54)
Galactose metabolism	SMU_1077	52	520			1		pgm	Phosphoglucomutase (EC 5.4.2.2)
	SMU_1491	52				1		lacE	PTS system, lactose-specific IIB component (EC 2.7.1.69) / PTS system, lactose-specific IIC component (EC 2.7.1.69)
	SMU_1492	52				1		lacF	PTS system, lactose-specific IIA component (EC 2.7.1.69)
	SMU_1493	52				1		lacD	Tagatose 1,6-bisphosphate aldolase (EC 4.1.2.40)
	SMU_1494	52				1		lacC	Tagatose-6-phosphate kinase (EC 2.7.1.144)
	SMU_1495	52				1		lacB	Galactose-6-phosphate isomerase, LacB subunit (EC 5.3.1.26)
	SMU_1496	52				1		lacA	Galactose-6-phosphate isomerase, LacA subunit (EC 5.3.1.26)
	SMU_1843	52				1		scrB	Sucrose-6-phosphate hydrolase (EC 3.2.1.26)
	SMU_1961c	52					1	NA	PTS system, fructose- and mannose-inducible IIA component (EC 2.7.1.69)
	SMU_886	52	520			1		galK	Galactokinase (EC 2.7.1.6)
	SMU_887	52	520			1		galT	Galactose-1-phosphate uridylyltransferase (EC 2.7.7.10)
Butanoate metabolism	SMU_148	650	620			1		adhE	Alcohol dehydrogenase (EC 1.1.1.1); Acetaldehyde dehydrogenase (EC 1.2.1.10)
	SMU_180	650	620	190		1		NA	Fumarate reductase flavoprotein subunit (EC 1.3.99.1)
	SMU_943c	650					1	NA	Hydroxymethylglutaryl-CoA synthase (EC 2.3.3.10)
	SMU_2127	650				1		NA	Succinate-semialdehyde dehydrogenase [NAD] (EC 1.2.1.24); Succinate-semialdehyde dehydrogenase [NADP+] (EC 1.2.1.16)
	SMU_1322	650					1	budC	2,3-butanediol dehydrogenase, S-alcohol forming, (R)-acetoin-specific (EC 1.1.1.4) / Acetoin (diacetyl) reductase (EC 1.1.1.5)
	SMU_493	650	620			1		pfl2	Pyruvate formate-lyase (EC 2.3.1.54)
Glycine, serine and threonine metabolism	SMU_1424	260	620	650	630	1		pdhD	Dihydrolipoamide dehydrogenase of acetoin dehydrogenase (EC 1.8.1.4)
	SMU_1082	260	630				1	glyA	Serine hydroxymethyltransferase (EC 2.1.2.1)
Propanoate metabolism	SMU_1424	640	620	650	260	1		pdhD	Dihydrolipoamide dehydrogenase of acetoin dehydrogenase (EC 1.8.1.4)
	SMU_493	640	620			1		pfl2	Pyruvate formate-lyase (EC 2.3.1.54)
Glyoxylate and dicarboxylate metabolism	SMU_1082	630	260				1	glyA	Serine hydroxymethyltransferase (EC 2.1.2.1)
	SMU_1424	630	620	260	640	1		pdhD	Dihydrolipoamide dehydrogenase of acetoin dehydrogenase (EC 1.8.1.4)
Oxidative phosphorylation	SMU_1529	190					1	atpC	ATP synthase gamma chain (EC 3.6.3.14)
	SMU_1531	190					1	atpE	ATP synthase delta chain (EC 3.6.3.14)
	SMU_1532	190					1	atpF	ATP synthase B chain (EC 3.6.3.14)
	SMU_1533	190					1	atpG	ATP synthase A chain (EC 3.6.3.14)
	SMU_1534	190					1	atpH	ATP synthase C chain (EC 3.6.3.14)
	SMU_180	190	620	650		1		NA	Fumarate reductase flavoprotein subunit (EC 1.3.99.1)
Amino sugar and nucleotide sugar metabolism	SMU_101	520				1		NA	phosphoenolpyruvate-dependent sugar phosphotransferase system EIIC, probable sorbose specific
	SMU_102	520				1		NA	phosphoenolpyruvate-dependent sugar phosphotransferase system EIID, probable fructose specific
	SMU_103	520				1		NA	PTS system, mannose-specific IIA component (EC 2.7.1.69)
	SMU_1077	520	52			1		pgm	Phosphoglucomutase (EC 5.4.2.2)
	SMU_1437	520					1	epsC	UDP-N-acetylglucosamine 2-epimerase (EC 5.1.3.14)
	SMU_1572	520					1	murZ	UDP-N-acetylglucosamine 1-carboxyvinyltransferase (EC 2.5.1.7)
	SMU_1839	520				1		manA	Mannose-6-phosphate isomerase (EC 5.3.1.8)
	SMU_1840	520				1		scrK	Fructokinase (EC 2.7.1.4)
	SMU_1960c	520					1	NA	PTS system, fructose- and mannose-inducible IIB component (EC 2.7.1.69)
	SMU_886	520	52			1		galK	Galactokinase (EC 2.7.1.6)
	SMU_887	520	52			1		galT	Galactose-1-phosphate uridylyltransferase (EC 2.7.7.10)

## Sheet: List of primers
List of primers used for qRT-PCR
Primers	Sequence (5ʹ-3ʹ)
adhE For	GCATCATTGGTGAAGATA
adhE Rev	GTTAGTTGTTGGTACGAT
atpB For	GGTCAGGATGTGCTTCTTT
atpB Rev	CGTCGATGTAATCCGTTCTT
ciaR For	GAAGCAGAGTGGCGTTTATG
ciaR Rev	TGTCATCCAAACCTTCCTTAGC
comC For	TAGAGATTATCATTGGCGGAAG
comC Rev	TTTCCCAAAGCTTGTGTAAAAC
gbpC For	CTAAGTATGGCGATCATG
gbpC Rev	ATATTGGTTGTCCTTAGC
gyrA For	CCAAGAATCTGCTGTCCG
gyrA Rev	TTGCGACTATCTGCTATGTG
hrcA For	AATTAGGACTCTTAGAGAAGGC
hrcA Rev	AACATCCTGTTCGTCCAA
lacC For	GCTGGAATTACATCGGCTCTTGC
lacC Rev	CCTCCGCTACCTCAATTTGTTGG
luxS For	ACTGTTCCCCTTTTGGCTGTC
luxS Rev	AACTTGCTTTGATGACTGTGGC
pdhA For	ATGCCAAACTATAAAGATTTAC
pdhA Rev	TCTTGGGCTTCAATATCT
SMU.104 For	GTGATTTCTTGGGACTCTCTATC
SMU.104 Rev	GATCCATCTTGTAGCCAATTCT
